# Supplementary material for: Nigericin‐Triggered Phosphodynamics in Inflammasome Formation and Pyroptosis
Source: Proteomics. 2025 Sep 2;26(8):29–40. doi: 10.1002/pmic.70030 (PMC12673643; doi:10.1002/pmic.70030)
Supplement: Supplementary file 3 — Supporting Table 1: pmic70030‐sup‐0003‐TableS1.xlsx. [file PMIC-26--s006.xlsx]

## Sheet: Sheet1
Table S1. R packages used in the study (R version 4.4.1)
Package	Source	Purpose
ggplot2	CRAN	Line plots for temporal trends per cluster
pheatmap	CRAN	Heatmaps per cluster and combined heatmap
readr	CRAN	Reading and writing cluster assignment files
stats	Base R	K-means clustering and scaling
grDevices	Base R	Saving plots in TIFF/SVG format
remotes	CRAN	GitHub/Bioconductor installation
BiocManager	Bioconductor	Install Bioconductor packages
Mfuzz	Bioconductor	Fuzzy clustering
Biobase	Bioconductor	ExpressionSet creation for Mfuzz
Python 3.12
Seaborn	pypy	Clustermap Generation
SciPy	pypy	K-means clustering and scaling
