# Supplementary material for: Nigericin‐Triggered Phosphodynamics in Inflammasome Formation and Pyroptosis
Source: Proteomics. 2025 Sep 2;26(8):29–40. doi: 10.1002/pmic.70030 (PMC12673643; doi:10.1002/pmic.70030)
Supplement: Supplementary file 4 — Supporting Table 2: pmic70030‐sup‐0004‐TableS2.xlsx. [file PMIC-26--s003.xlsx]

## Sheet: Sheet1
Table S2. Phosphosites detected on RNA stability proteins
Accession	Gene_symbols	Annotated_Sequence	PSMs	Modifications	PEP	U937_0min_1	U937_0min_2	U937_0min_3	U937_0min_4	KLA_15min_1	KLA_15min_2	KLA_15min_3	KLA_15min_4	KLA_60min_1	KLA_60min_2	KLA_60min_3	KLA_60min_4	KLA_180min_1	KLA_180min_2	KLA_180min_3	KLA_180min_4	NIGERICIN_15min_1	NIGERICIN_15min_2	NIGERICIN_15min_3	NIGERICIN_15min_4	NIGERICIN_30min_1	NIGERICIN_30min_2	NIGERICIN_30min_3	NIGERICIN_30min_4	NIGERICIN_60min_1	NIGERICIN_60min_2	NIGERICIN_60min_3	NIGERICIN_60min_4	NIGERICIN_120min_1	NIGERICIN_120min_2	NIGERICIN_120min_3	NIGERICIN_120min_4	NIGERICIN_180min_1	NIGERICIN_180min_2	NIGERICIN_180min_3	NIGERICIN_180min_4	missing_category	log2FC_mean_15min	log2FC_mean_30min	log2FC_mean_60min	log2FC_mean_120min	log2FC_mean_180min	p_value_15min	p_value_30min
Q16539	MAPK14	[R].HTDDEMTGYVATR.[W]	103	Q16539 1xPhospho [Y182(99.7)]	1.2e-07	19.8612	17.7821	19.8634	18.941	22.7882	21.6802	21.4611	22.2	22.5053	22.8087	22.9518	22.949	21.5056	20.515	21.863	22.4613	-0.369286	0.766003	0.98854	0.586077	1.50712	2.23665	2.81747	1.87161	2.47503	0.932304	2.06983	1.94996	-0.401403	0.103505	0.754253	-0.728865	-0.926113	-1.30567	-3.00007	-3.04072	4/4	0.492834	2.10821	1.85678	-0.0681275	-2.06814	3.71567e-09	4.86408e-09
Q9NPI6	DCP1A	[R].KASSPSPLTIGTPESQR.[K]	255	Q9NPI6 2xPhospho [S522(100); S525(100)]	1.6677e-05	19.041	21.6128	20.8712	20.6953	22.0618	21.7504	22.1737	22.217	22.6719	22.4871	21.9921	22.769	21.6178	21.3867	22.382	22.1218	-0.516353	-0.175395	-0.328133	-0.0312423	0.731197	1.13399	0.777014	0.558111	1.21977	0.482576	1.44569	0.885841	0.76579	0.656767	0.703508	0.357424	0.834226	0.918963	0.167296	0.69865	4/4	-0.262781	0.800077	1.00847	0.620873	0.654784	5.74509e-12	1.24275e-11
P26651	ZFP36	[R].LGPELSPSPTSPTATSTTPSR.[Y]	139	P26651 1xPhospho [S93(100)]	1.61e-06	19.7513	19.897	19.6505	19.5833	22.7754	22.1141	22.5798	22.5131	22.1613	22.5706	22.5603	22.8711	21.1851	20.8767	21.3906	21.786	-1.18208	-0.232911	-1.29674	-0.25624	-0.638124	0.426836	0.0913065	-0.0663625	0.435686	-1.38364	-0.709599	-0.576629	0.415678	1.24651	1.18523	0.138337	0.398846	0.0146665	0.536427	0.159546	4/4	-0.741993	-0.0465859	-0.558546	0.74644	0.277371	4.57736e-10	1.66585e-10
Q8IZD4	DCP1B	[R].SLSYEEPR.[R]	77	Q8IZD4 1xPhospho [S275(100)]	0.00103158	21.3449	21.898	22.1277	21.6419	22.4048	22.0804	22.1031	22.228	22.3919	22.3205	22.4511	22.2659	21.4603	21.2492	21.8132	22.025	-0.0437204	0.138711	0.0560748	0.0853064	-0.15685	-0.232577	0.146893	-0.319825	-0.260631	-0.972646	-0.477029	-0.0291248	-0.421024	0.152248	-0.155012	-0.784736	-0.577394	-0.807423	-0.674876	-1.06916	4/4	0.0590929	-0.14059	-0.434858	-0.302131	-0.782213	1.96145e-13	2.14733e-12
Q92900	UPF1	[R].EAIDSPVSFLALHNQIR.[N]	3		0.00814317	20.5908	20.6443	20.5908	19.1702	17.7488	20.5323	18.8022	19.692	19.4669	19.0924	19.413	18.6175	21.7676	21.3357	20.5873	20.9868	1.3216	0.533172	2.28556	-1.27689	2.28866	-0.14723	1.42698	0.0932086	-1.67713	3.10382	0.996045	1.06541	-1.42752	-1.76586	-1.19234	0.134898	-0.428402	-0.324202	-2.03247	-1.29822	4/4	0.71586	0.915405	0.872036	-1.06271	-1.02082	1.29224e-06	5.66243e-07
Q9NPI6	DCP1A	[R].KASSPSPLTIGTPESQR.[K]	110	Q9NPI6 1xPhospho [S525(99.5)]	1.49e-06	20.9821	20.6304	20.8063	20.8063	18.889	19.5389	19.5389	19.7715	21.113	21.634	20.9484	19.8268	20.9745	20.6975	20.4736	21.3726	-0.936994	0.930378	1.57875	-0.155305	1.10829	1.87815	2.24405	2.35861	-1.66769	-1.18533	-0.103565	1.49269	-0.403533	-1.12913	0.609109	0.0286316	1.2132	0.204295	-0.604575	-0.787091	4/4	0.354208	1.89728	-0.365974	-0.22373	0.00645672	5.87112e-08	3.57612e-09
Q15717	ELAVL1	[R].SLFSSIGEVESAK.[L]	47		0.000150493	22.0208	20.4628	20.1337	20.2481	18.1483	20.3526	19.0484	19.9666	19.0577	19.1485	19.1485	19.2393	21.4154	21.4422	20.7541	20.9094	2.19896	0.41533	1.61317	-0.955054	1.52965	0.41209	1.57559	-0.870492	-0.881309	2.16338	0.691194	0.28734	-0.231921	-0.287692	-0.869471	-0.11101	-0.58708	-0.458083	-0.904505	-1.64867	4/4	0.818101	0.66171	0.56515	-0.375023	-0.899584	6.21794e-07	2.92839e-07
Q9NPI6	DCP1A	[R].DKQSPSQANGCSDHRPIDILEMLSR.[A]	71	Q9NPI6 1xPhospho [S142(98.9)]	0.000836917	20.0078	18.6004	19.4992	19.1476	20.2854	19.2924	19.1907	18.6961	19.037	20.5333	19.3896	20.4958	18.1357	18.1357	18.817	17.4444	-0.516369	-0.547742	1.19313	1.51962	-0.40772	0.187653	1.44472	2.74275	1.98981	-0.144998	1.84237	0.505609	1.69842	2.65878	2.51005	3.43249	2.55505	3.02966	1.28688	3.363	4/4	0.41216	0.991852	1.0482	2.57493	2.55865	1.00362e-07	3.69445e-07
P28482	MAPK1	[R].VADPDHDHTGFLTEYVATR.[W]	135	P28482 1xPhospho [Y187(100)]	3.99e-11	21.2943	21.2342	21.3544	21.2943	25.285	24.7803	25.0853	24.9871	22.7538	22.6708	22.8696	22.9141	20.9175	21.4524	21.4524	21.6342	-0.885533	-0.576118	-1.00716	-0.176037	-0.796672	-0.158873	-0.352737	-0.363248	0.469117	-0.158016	-0.0146672	0.245443	2.71115	1.96788	2.70854	2.12488	3.50618	3.04527	3.48053	3.20297	4/4	-0.661213	-0.417883	0.135469	2.37811	3.30874	2.19237e-11	6.15517e-12
P27361	MAPK3	[R].IADPEHDHTGFLTEYVATR.[W]	61	P27361 1xPhospho [Y204(100)]	2.89e-10			19.4516		22.9321	22.5734	22.7852	22.599	20.9772	20.9688	20.931	21.3697	19.6779	18.4123	20.8936	19.6779			-0.577925				0.286816				1.17188				1.64691				1.82093		4/4	-0.577925	0.286816	1.17188	1.64691	1.82093
O15116	LSM1	[R].GLSIPRADTLDEY.[-]	9	O15116 1xPhospho [S123(100)]	0.0067584													17.9617	17.9617	17.9367	17.9868																					4/4
P26196	DDX6	[K].SIEEQLGTEIKPIPSNIDK.[S]	49		1.61e-05	20.3924	20.3071	20.3061	21.5762	19.4331	20.2916	20.3858	19.8048	19.4055	19.4055	19.0212	19.9232	21.1168	21.4658	20.6498	20.3733	1.45364	-0.10699	-0.778219	-0.603998	0.0605798	0.0397797	-0.772339	-1.24944	0.184757	1.58761	0.574516	-0.327488	0.118523	0.419027	-1.23029	0.500758	-0.814192	-0.322751	-0.448528	-0.417247	4/4	-0.00889066	-0.480355	0.504848	-0.0479964	-0.50068	3.03152e-08	3.25314e-09
P62310	LSM3	[R].GDGVVLVAPPLR.[V]	49		0.000324549	22.2865	20.8187	20.0914	21.2079	20.2011	20.2824	20.2011	19.7906	19.1634	18.1577	19.1634	19.2977	21.4129	21.8631	20.9024	20.8324	0.392233	-0.278811	-1.03567	0.212965	-0.988795	0.00270468	-0.988795	-1.33345	0.180781	2.68887	0.180781	-0.217638	0.065462	0.0374174	-1.55013	0.174789	-0.980145	-0.985408	-0.887292	-0.89598	4/4	-0.177321	-0.827083	0.708199	-0.318116	-0.937206	1.43636e-09	6.9249e-10
Q9NPI6	DCP1A	[R].DKQSPSQANGCSDHRPIDILEMLSR.[A]	63	Q9NPI6 1xPhospho [S142(100)]	0.000865306	19.9937	20.1716	20.035	20.1484	19.0453	19.7031	20.0257	18.466	19.9348	19.7728	19.38	19.6532	20.7167	20.5385	19.7677	18.6418	1.44673	0.976188	-0.322476	1.56284	0.835522	-0.212809	-0.184749	1.35571	-0.272654	0.830365	0.799873	-0.180541	-1.25667	-1.03035	-0.259555	0.914465	-3.07417	-1.12209	0.362799	1.58901	4/4	0.915821	0.448419	0.294261	-0.408028	-0.561115	4.98169e-08	2.97059e-08
Q92900	UPF1	[R].EAIIPGSVYDR.[S]	25		0.00539438	20.5538	20.6991	19.9061	21.4888	20.7417	20.7417	20.7744	19.9636	18.442	18.442	17.369	19.515	21.6809	22.4472	21.435	20.5213	-0.116768	0.411699	-0.276575	-0.454205	-1.27261	-0.403414	-1.18893	-0.378118	0.522543	2.76876	1.06043	-1.04456	0.0315182	-1.06875	-0.0565523	0.523249	-3.13481	-1.63834	-1.47616	-1.04198	4/4	-0.108962	-0.810766	0.826795	-0.142635	-1.82282	3.48018e-10	6.67251e-10
Q9NPI6	DCP1A	[K].ASSPSPLTIGTPESQR.[K]	90		0.000513682	19.5982	19.8227	20.8067	20.1299	20.3231	20.5809	20.5928	20.4854	21.2237	20.6772	20.2784	20.6967	19.8829	19.713	21.3242	21.1783	0.419828	-0.174656	-1.19578	0.469183	-0.325473	0.302316	-0.155742	0.303423	-0.0339255	-0.674398	0.552058	0.73258	0.184247	0.354139	-1.39945	-0.354012	1.20799	-0.458477	-0.935509	-0.912499	4/4	-0.120355	0.0311311	0.144079	-0.303769	-0.274623	3.17943e-09	2.40379e-11
Q8IZD4	DCP1B	[R].SLSYEEPRRHSPPIEK.[Q]	25	Q8IZD4 2xPhospho [S275(100); S283(100)]	0.00728416	20.7867	20.7867	21.3286	18.951	20.4303	20.3591	19.0919	19.9749	20.4992	20.6895	20.983	20.6895	20.092	19.0859	19.9475	20.7097	0.0807895	0.417513	2.46256	0.645515	0.240508	-1.38207	0.870882	0.43392	-1.38342	0.0899942	0.178825	-0.209716	-0.716767	1.11955	1.15903	-0.504323	-0.123924	0.829175	0.173023	-0.410957	4/4	0.901595	0.0408104	-0.331079	0.264371	0.116829	7.51689e-08	4.07083e-08
O95628	CNOT4	[K].ELSVQDQPSLSPTSLQNSSSHTTTAK.[G]	57	O95628 1xPhospho [S432(100)]	2.13e-06	19.6608															20.0177																					4/4
Q9Y4Z0	LSM4	[R].IPDEIIDMVK.[E]	43		0.000494593	19.126	19.126	18.5811	19.9163	18.328	19.2906	18.328	18.0263	18.1453				20.4634	20.8059	19.5934	19.347	0.762936	-0.456187	0.0796889	-0.381443		-0.643065							-0.309611	-0.988016	0.224472	0.135105	-1.22515	-1.25476	-0.668206	-0.10878	2/4	0.00124873	-0.643065		-0.234513	-0.814224	6.14553e-09
A5YKK6	CNOT1	[R].DAIAALGLLQK.[A]	8		0.000809815	17.8651	17.3312	17.8651	18.399									17.7804	18.3749	16.9212	17.7804													0.0946871	-0.628885	0.824836	-0.163286	-0.70627	-0.546645	0.529971	-0.329165	2/4				0.0318382	-0.263027
Q9Y4Z0	LSM4	[R].IPDEIIDMVK.[E]	26		0.000781278	20.9903												19.2932	18.9189	18.3952	18.9189													-0.273974				0.141631				2/4				-0.273974	0.141631
Q9UK45	LSM7	[K].ESILDLSK.[Y]	10		0.00211284	21.7006	20.0843	20.0843	18.468		18.6446							18.4516	18.7094	18.1939	18.4516		0.458748				0.386745							0.457949	1.56733	0.715697	0.371763	0.813954	0.0733358	0.830267	0.572519	2/4	0.458748	0.386745		0.778184	0.572519
O75175	CNOT3	[R].STDSEVSQSPAK.[N]	32		0.0012709	19.2099				18.2525	18.628	18.4402	18.4402				18.3213	18.2431	18.386	18.386	18.529	0.0418431																0.177915				2/4	0.0418431				0.177915
Q9Y4Z0	LSM4	[R].EVICTSR.[D]	12		0.0332727	20.0172												19.6614	18.9684	19.3149	19.3149													0.321367				-0.615233				3/4				0.321367	-0.615233
Q9Y333	LSM2	[K].DVVVELK.[N]	17		0.00753287	21.1726	18.9548	20.3798	20.3798	19.2694	19.5279	19.2694	19.2069	18.5794	18.0016	18.5794	19.1573	20.4086	21.1042	20.2545	19.878	0.0721614	-0.744483	-0.955349	-1.22513	-0.882721	-0.556161	-0.423665	-0.361168		1.67715			-0.0905069	0.399427	0.063614	-0.592155	-1.34087	-1.48003	-1.18675	-1.2528	3/4	-0.713201	-0.555929	1.67715	-0.0549051	-1.31511	6.01925e-10	7.05708e-12
[truncated: 8 more columns]
