# Supplementary material for: Nigericin‐Triggered Phosphodynamics in Inflammasome Formation and Pyroptosis
Source: Proteomics. 2025 Sep 2;26(8):29–40. doi: 10.1002/pmic.70030 (PMC12673643; doi:10.1002/pmic.70030)
Supplement: Supplementary file 5 — Supporting Table 3: pmic70030‐sup‐0004‐TableS3.xlsx. [file PMIC-26--s001.xlsx]

## Sheet: Table 1. 
Table S3. Phosphopeptides identified in the study.
Uniprot	Gene	P-site
Q8N9T8	Protein KRI1 homolog OS=Homo sapiens OX=9606 GN=KRI1 PE=1 SV=3	Phospho [Y81(100); S136(100); S171(100); S628(100)]
B0I1T2	Unconventional myosin-Ig OS=Homo sapiens OX=9606 GN=MYO1G PE=1 SV=2	Phospho [Y72(100); S373(100); S689(100); S842(99.5); S992(100); S1010(100)]
P40763	Signal transducer and activator of transcription 3 OS=Homo sapiens OX=9606 GN=STAT3 PE=1 SV=2	Phospho [Y705(100); S727(100)]
P51692	Signal transducer and activator of transcription 5B OS=Homo sapiens OX=9606 GN=STAT5B PE=1 SV=2	Phospho [Y699(100)]
P42229	Signal transducer and activator of transcription 5A OS=Homo sapiens OX=9606 GN=STAT5A PE=1 SV=1	Phospho [Y694(100); S780(100)]
P38919	Eukaryotic initiation factor 4A-III OS=Homo sapiens OX=9606 GN=EIF4A3 PE=1 SV=4	Phospho [Y54(100)]
P00367	Glutamate dehydrogenase 1, mitochondrial OS=Homo sapiens OX=9606 GN=GLUD1 PE=1 SV=2	Phospho [Y53(100); S54(100)]
Q14240	Eukaryotic initiation factor 4A-II OS=Homo sapiens OX=9606 GN=EIF4A2 PE=1 SV=2	Phospho [Y49(100)]
P60842	Eukaryotic initiation factor 4A-I OS=Homo sapiens OX=9606 GN=EIF4A1 PE=1 SV=1	Phospho [Y48(100)]
P13929	Beta-enolase OS=Homo sapiens OX=9606 GN=ENO3 PE=1 SV=5	Phospho [Y44(97.3)]
P06733	Alpha-enolase OS=Homo sapiens OX=9606 GN=ENO1 PE=1 SV=2	Phospho [Y44(97.3); S157(100); T205(98.6); S254(100); S263(100); S419(100)]
P31146	Coronin-1A OS=Homo sapiens OX=9606 GN=CORO1A PE=1 SV=4	Phospho [Y25(100); S194(100); S356(100)]
Q99536	Synaptic vesicle membrane protein VAT-1 homolog OS=Homo sapiens OX=9606 GN=VAT1 PE=1 SV=2	Phospho [Y240(99.5)]
P27361	Mitogen-activated protein kinase 3 OS=Homo sapiens OX=9606 GN=MAPK3 PE=1 SV=4	Phospho [Y204(100)]
Q14511	Enhancer of filamentation 1 OS=Homo sapiens OX=9606 GN=NEDD9 PE=1 SV=1	Phospho [Y166(99.6); Y214(99.9); S296(97.8); Y345(100)]
P84077	ADP-ribosylation factor 1 OS=Homo sapiens OX=9606 GN=ARF1 PE=1 SV=2	Phospho [Y154(75); T158(75); T161(75); S162(75)]
Q13428	Treacle protein OS=Homo sapiens OX=9606 GN=TCOF1 PE=1 SV=3	Phospho [Y15(100); S107(100); S156(100); S381(100); T533(100); T581(98.7); S906(100); T983(98.8); S1228(100); S1350(100); S1378(100); S1410(98.9)]
Q9BZQ8	Protein Niban 1 OS=Homo sapiens OX=9606 GN=NIBAN1 PE=1 SV=1	Phospho [Y132(100); S602(100); S611(98.7); S639(100); S646(100)]
Q9Y3P9	Rab GTPase-activating protein 1 OS=Homo sapiens OX=9606 GN=RABGAP1 PE=1 SV=3	Phospho [T996(100)]
Q5JWF2	Guanine nucleotide-binding protein G(s) subunit alpha isoforms XLas OS=Homo sapiens OX=9606 GN=GNAS PE=1 SV=2	Phospho [T993(95.4)]
Q4ADV7	Guanine nucleotide exchange factor subunit RIC1 OS=Homo sapiens OX=9606 GN=RIC1 PE=1 SV=2	Phospho [T992(98.7); S1017(100)]
O60861	Growth arrest-specific protein 7 OS=Homo sapiens OX=9606 GN=GAS7 PE=1 SV=3	Phospho [T98(92.3); S117(100); S120(99.3); S152(100); S156(98.4)]
Q3KQU3	MAP7 domain-containing protein 1 OS=Homo sapiens OX=9606 GN=MAP7D1 PE=1 SV=1	Phospho [T97(100); S113(100); S116(100); T118(98.6); S125(100); S399(100); S452(100); S534(99.4); S539(98); S544(100); S548(100); S552(99); S742(99.5)]
Q13409	Cytoplasmic dynein 1 intermediate chain 2 OS=Homo sapiens OX=9606 GN=DYNC1I2 PE=1 SV=3	Phospho [T95(99.3)]
Q9NUL3	Double-stranded RNA-binding protein Staufen homolog 2 OS=Homo sapiens OX=9606 GN=STAU2 PE=1 SV=2	Phospho [T95(96.4); S440(98.7); S455(100); S486(100)]
Q14683	Structural maintenance of chromosomes protein 1A OS=Homo sapiens OX=9606 GN=SMC1A PE=1 SV=2	Phospho [T946(100); S957(99)]
Q6PD62	RNA polymerase-associated protein CTR9 homolog OS=Homo sapiens OX=9606 GN=CTR9 PE=1 SV=1	Phospho [T925(100); S941(100); S943(100); S970(100)]
Q9NZM4	BRD4-interacting chromatin-remodeling complex-associated protein OS=Homo sapiens OX=9606 GN=BICRA PE=1 SV=2	Phospho [T921(98.3); S1413(100)]
Q9BZV1	UBX domain-containing protein 6 OS=Homo sapiens OX=9606 GN=UBXN6 PE=1 SV=1	Phospho [T92(97)]
Q14258	E3 ubiquitin/ISG15 ligase TRIM25 OS=Homo sapiens OX=9606 GN=TRIM25 PE=1 SV=2	Phospho [T91(100); S100(99.3); T359(97.9)]
P60866	Small ribosomal subunit protein uS10 OS=Homo sapiens OX=9606 GN=RPS20 PE=1 SV=1	Phospho [T9(100)]
P04075	Fructose-bisphosphate aldolase A OS=Homo sapiens OX=9606 GN=ALDOA PE=1 SV=2	Phospho [T9(100); S46(100)]
Q76FK4	Nucleolar protein 8 OS=Homo sapiens OX=9606 GN=NOL8 PE=1 SV=1	Phospho [T888(100); S890(100); S1099(98.6)]
P98171	Rho GTPase-activating protein 4 OS=Homo sapiens OX=9606 GN=ARHGAP4 PE=1 SV=2	Phospho [T886(100); S887(100); S901(98.4); S906(100); S930(100); S932(94.1)]
O94826	Mitochondrial import receptor subunit TOM70 OS=Homo sapiens OX=9606 GN=TOMM70 PE=1 SV=1	Phospho [T85(100); S91(100)]
Q9BW71	HIRA-interacting protein 3 OS=Homo sapiens OX=9606 GN=HIRIP3 PE=1 SV=3	Phospho [T84(100); S87(100); S125(100); S159(100); S160(100); S196(100); S199(100); S223(100); S227(100); S363(100); S370(100); S530(100)]
Q8TDZ2	[F-actin]-monooxygenase MICAL1 OS=Homo sapiens OX=9606 GN=MICAL1 PE=1 SV=2	Phospho [T822(100)]
P13489	Ribonuclease inhibitor OS=Homo sapiens OX=9606 GN=RNH1 PE=1 SV=2	Phospho [T82(98.2)]
P20290	Transcription factor BTF3 OS=Homo sapiens OX=9606 GN=BTF3 PE=1 SV=1	Phospho [T82(100); S201(100)]
Q96S44	EKC/KEOPS complex subunit TP53RK OS=Homo sapiens OX=9606 GN=TP53RK PE=1 SV=2	Phospho [T8(99.5)]
Q15796	Mothers against decapentaplegic homolog 2 OS=Homo sapiens OX=9606 GN=SMAD2 PE=1 SV=1	Phospho [T8(100); T172(100)]
O15400	Syntaxin-7 OS=Homo sapiens OX=9606 GN=STX7 PE=1 SV=4	Phospho [T79(99.3)]
O60315	Zinc finger E-box-binding homeobox 2 OS=Homo sapiens OX=9606 GN=ZEB2 PE=1 SV=1	Phospho [T782(100); S784(100); T802(88.6); S1122(98.9)]
P05556	Integrin beta-1 OS=Homo sapiens OX=9606 GN=ITGB1 PE=1 SV=2	Phospho [T777(100)]
Q5T035	Putative uncharacterized protein FAM120A2P OS=Homo sapiens OX=9606 GN=FAM120A2P PE=4 SV=1	Phospho [T77(98.2)]
Q5JTH9	RRP12-like protein OS=Homo sapiens OX=9606 GN=RRP12 PE=1 SV=2	Phospho [T77(100); S1080(100)]
Q3MHD2	Protein LSM12 OS=Homo sapiens OX=9606 GN=LSM12 PE=1 SV=2	Phospho [T75(100)]
Q96T51	RUN and FYVE domain-containing protein 1 OS=Homo sapiens OX=9606 GN=RUFY1 PE=1 SV=2	Phospho [T74(100); S165(100); S319(99.1); S371(100)]
Q5T3J3	Ligand-dependent nuclear receptor-interacting factor 1 OS=Homo sapiens OX=9606 GN=LRIF1 PE=1 SV=1	Phospho [T732(100)]
P61026	Ras-related protein Rab-10 OS=Homo sapiens OX=9606 GN=RAB10 PE=1 SV=1	Phospho [T73(100)]
Q6ZRS4	Protein ITPRID1 OS=Homo sapiens OX=9606 GN=ITPRID1 PE=1 SV=2	Phospho [T728(100)]
Q9ULW0	Targeting protein for Xklp2 OS=Homo sapiens OX=9606 GN=TPX2 PE=1 SV=2	Phospho [T72(100); T147(100); T369(100); S486(100); S738(100)]
P15336	Cyclic AMP-dependent transcription factor ATF-2 OS=Homo sapiens OX=9606 GN=ATF2 PE=1 SV=4	Phospho [T69(100); T71(100); S112(100)]
Q9P2K8	eIF-2-alpha kinase GCN2 OS=Homo sapiens OX=9606 GN=EIF2AK4 PE=1 SV=3	Phospho [T667(100)]
P35236	Tyrosine-protein phosphatase non-receptor type 7 OS=Homo sapiens OX=9606 GN=PTPN7 PE=1 SV=3	Phospho [T66(100); S110(99.6); S143(100)]
O15439	ATP-binding cassette sub-family C member 4 OS=Homo sapiens OX=9606 GN=ABCC4 PE=1 SV=3	Phospho [T646(99.5)]
P55209	Nucleosome assembly protein 1-like 1 OS=Homo sapiens OX=9606 GN=NAP1L1 PE=1 SV=1	Phospho [T62(100); S69(100)]
Q92540	Nonsense-mediated mRNA decay factor SMG7 OS=Homo sapiens OX=9606 GN=SMG7 PE=1 SV=2	Phospho [T619(99.4); T624(99.5); S781(99.3); S897(100)]
Q96PZ0	Pseudouridylate synthase 7 homolog OS=Homo sapiens OX=9606 GN=PUS7 PE=1 SV=2	Phospho [T610(100)]
Q96RN5	Mediator of RNA polymerase II transcription subunit 15 OS=Homo sapiens OX=9606 GN=MED15 PE=1 SV=2	Phospho [T603(100)]
P62269	Small ribosomal subunit protein uS13 OS=Homo sapiens OX=9606 GN=RPS18 PE=1 SV=3	Phospho [T60(100)]
Q04446	1,4-alpha-glucan-branching enzyme OS=Homo sapiens OX=9606 GN=GBE1 PE=1 SV=3	Phospho [T6(100); Y14(100); S133(100); Y200(100); S559(100)]
Q6P2E9	Enhancer of mRNA-decapping protein 4 OS=Homo sapiens OX=9606 GN=EDC4 PE=1 SV=1	Phospho [T588(100); T693(100); S729(99.4); S844(100); S871(99.9); S879(99.3)]
Q9Y3Q8	TSC22 domain family protein 4 OS=Homo sapiens OX=9606 GN=TSC22D4 PE=1 SV=2	Phospho [T57(100); S62(100); S165(100); T211(100); T229(99.3); S233(99.3); S279(100); S370(100)]
P13639	Elongation factor 2 OS=Homo sapiens OX=9606 GN=EEF2 PE=1 SV=4	Phospho [T57(100); S418(100); Y434(97); T435(100); S502(100)]
P17812	CTP synthase 1 OS=Homo sapiens OX=9606 GN=CTPS1 PE=1 SV=2	Phospho [T566(97.7); S574(99.3); S575(99.5)]
O96028	Histone-lysine N-methyltransferase NSD2 OS=Homo sapiens OX=9606 GN=NSD2 PE=1 SV=1	Phospho [T544(100)]
P13861	cAMP-dependent protein kinase type II-alpha regulatory subunit OS=Homo sapiens OX=9606 GN=PRKAR2A PE=1 SV=2	Phospho [T54(100); S78(100); S80(100); S99(100)]
Q9H4L7	SWI/SNF-related matrix-associated actin-dependent regulator of chromatin subfamily A containing DEAD/H box 1 OS=Homo sapiens OX=9606 GN=SMARCAD1 PE=1 SV=2	Phospho [T54(100); S124(100); S127(99); S152(100); S211(99.6); S212(100)]
P05362	Intercellular adhesion molecule 1 OS=Homo sapiens OX=9606 GN=ICAM1 PE=1 SV=2	Phospho [T530(100)]
P49411	Elongation factor Tu, mitochondrial OS=Homo sapiens OX=9606 GN=TUFM PE=1 SV=3	Phospho [T53(99.1)]
P59768	Guanine nucleotide-binding protein G(I)/G(S)/G(O) subunit gamma-2 OS=Homo sapiens OX=9606 GN=GNG2 PE=1 SV=2	Phospho [T52(100)]
P17544	Cyclic AMP-dependent transcription factor ATF-7 OS=Homo sapiens OX=9606 GN=ATF7 PE=1 SV=3	Phospho [T51(100); T53(99.5); T101(99.1); S121(94.3); T326(100)]
Q5SSJ5	Heterochromatin protein 1-binding protein 3 OS=Homo sapiens OX=9606 GN=HP1BP3 PE=1 SV=1	Phospho [T51(100); S249(99.7); S446(100)]
Q99733	Nucleosome assembly protein 1-like 4 OS=Homo sapiens OX=9606 GN=NAP1L4 PE=1 SV=1	Phospho [T51(100); S125(100)]
Q16555	Dihydropyrimidinase-related protein 2 OS=Homo sapiens OX=9606 GN=DPYSL2 PE=1 SV=1	Phospho [T509(100); T514(100); S518(98); S522(99.4); S540(99.3)]
P78344	Eukaryotic translation initiation factor 4 gamma 2 OS=Homo sapiens OX=9606 GN=EIF4G2 PE=1 SV=1	Phospho [T508(100)]
Q9BQA1	Methylosome protein WDR77 OS=Homo sapiens OX=9606 GN=WDR77 PE=1 SV=1	Phospho [T5(100)]
O95372	Acyl-protein thioesterase 2 OS=Homo sapiens OX=9606 GN=LYPLA2 PE=1 SV=1	Phospho [T5(100); S7(100)]
Q9BY44	Eukaryotic translation initiation factor 2A OS=Homo sapiens OX=9606 GN=EIF2A PE=1 SV=3	Phospho [T5(100); S506(100); S517(98.8)]
Q8NEM7	Transcription factor SPT20 homolog OS=Homo sapiens OX=9606 GN=SUPT20H PE=1 SV=2	Phospho [T494(99.9)]
Q15003	Condensin complex subunit 2 OS=Homo sapiens OX=9606 GN=NCAPH PE=1 SV=3	Phospho [T49(100); S70(100); S92(100)]
Q86YP4	Transcriptional repressor p66-alpha OS=Homo sapiens OX=9606 GN=GATAD2A PE=1 SV=1	Phospho [T49(100); S100(100); S107(100); T175(87.2); S340(98.6)]
Q96RT1	Erbin OS=Homo sapiens OX=9606 GN=ERBIN PE=1 SV=2	Phospho [T485(100); S602(100); S603(100); S857(100); S1133(98.6)]
Q16581	C3a anaphylatoxin chemotactic receptor OS=Homo sapiens OX=9606 GN=C3AR1 PE=1 SV=2	Phospho [T481(100)]
Q9Y3F4	Serine-threonine kinase receptor-associated protein OS=Homo sapiens OX=9606 GN=STRAP PE=1 SV=1	Phospho [T48(100)]
P36915	Guanine nucleotide-binding protein-like 1 OS=Homo sapiens OX=9606 GN=GNL1 PE=1 SV=2	Phospho [T48(100); T50(100); S51(100)]
Q6NZY4	Zinc finger CCHC domain-containing protein 8 OS=Homo sapiens OX=9606 GN=ZCCHC8 PE=1 SV=2	Phospho [T479(100); T492(100); S598(100); S658(100)]
Q8NFH8	RalBP1-associated Eps domain-containing protein 2 OS=Homo sapiens OX=9606 GN=REPS2 PE=1 SV=2	Phospho [T479(100); S493(100)]
P13010	X-ray repair cross-complementing protein 5 OS=Homo sapiens OX=9606 GN=XRCC5 PE=1 SV=3	Phospho [T470(100); T472(100)]
Q8IVH2	Forkhead box protein P4 OS=Homo sapiens OX=9606 GN=FOXP4 PE=1 SV=1	Phospho [T47(96.2); S291(99)]
Q08AD1	Calmodulin-regulated spectrin-associated protein 2 OS=Homo sapiens OX=9606 GN=CAMSAP2 PE=1 SV=3	Phospho [T460(100); S462(100); S464(100); S673(100); S1019(100); S1313(99)]
Q15233	Non-POU domain-containing octamer-binding protein OS=Homo sapiens OX=9606 GN=NONO PE=1 SV=4	Phospho [T450(100)]
Q02790	Peptidyl-prolyl cis-trans isomerase FKBP4 OS=Homo sapiens OX=9606 GN=FKBP4 PE=1 SV=3	Phospho [T448(99.4); S451(99.5)]
Q9NPF5	DNA methyltransferase 1-associated protein 1 OS=Homo sapiens OX=9606 GN=DMAP1 PE=1 SV=1	Phospho [T445(99.6)]
Q9H7P9	Pleckstrin homology domain-containing family G member 2 OS=Homo sapiens OX=9606 GN=PLEKHG2 PE=1 SV=3	Phospho [T445(100); S450(100); T466(100); S469(100); S482(100); S714(100); T1257(100); S1261(100); S1318(99.4)]
Q9BRZ2	E3 ubiquitin-protein ligase TRIM56 OS=Homo sapiens OX=9606 GN=TRIM56 PE=1 SV=3	Phospho [T442(100)]
Q6ZS72	Protein PEAK3 OS=Homo sapiens OX=9606 GN=PEAK3 PE=1 SV=1	Phospho [T44(94.7); S69(100)]
Q96GX8	Uncharacterized protein C16orf74 OS=Homo sapiens OX=9606 GN=C16orf74 PE=1 SV=2	Phospho [T44(100)]
P30041	Peroxiredoxin-6 OS=Homo sapiens OX=9606 GN=PRDX6 PE=1 SV=3	Phospho [T44(100)]
Q9H0D6	5'-3' exoribonuclease 2 OS=Homo sapiens OX=9606 GN=XRN2 PE=1 SV=1	Phospho [T439(100); S448(100); S471(98.7); S499(100); S501(100)]
Q8IX15	Homeobox and leucine zipper protein Homez OS=Homo sapiens OX=9606 GN=HOMEZ PE=1 SV=2	Phospho [T437(96.5); T451(100)]
Q9UHY1	Nuclear receptor-binding protein OS=Homo sapiens OX=9606 GN=NRBP1 PE=1 SV=1	Phospho [T433(100)]
Q9NZB2	Constitutive coactivator of PPAR-gamma-like protein 1 OS=Homo sapiens OX=9606 GN=FAM120A PE=1 SV=2	Phospho [T428(98.2)]
Q9Y606	Pseudouridylate synthase 1 homolog OS=Homo sapiens OX=9606 GN=PUS1 PE=1 SV=3	Phospho [T426(100)]
P07332	Tyrosine-protein kinase Fes/Fps OS=Homo sapiens OX=9606 GN=FES PE=1 SV=3	Phospho [T421(100)]
P20810	Calpastatin OS=Homo sapiens OX=9606 GN=CAST PE=1 SV=4	Phospho [T42(99.3); S133(100); S364(99.6); S366(100)]
Q96IG2	F-box/LRR-repeat protein 20 OS=Homo sapiens OX=9606 GN=FBXL20 PE=1 SV=2	Phospho [T417(100)]
Q9H8Y8	Golgi reassembly-stacking protein 2 OS=Homo sapiens OX=9606 GN=GORASP2 PE=1 SV=3	Phospho [T415(100); S451(100)]
Q96T23	Remodeling and spacing factor 1 OS=Homo sapiens OX=9606 GN=RSF1 PE=1 SV=2	Phospho [T408(98.3); S473(98); S570(100); S604(100); S622(100); S629(98.7); S748(100); S1277(100); T1278(100); S1282(100); T1305(100); S1310(100); S1345(100)]
P51610	Host cell factor 1 OS=Homo sapiens OX=9606 GN=HCFC1 PE=1 SV=2	Phospho [T408(97.5); S598(100); S666(100); S1205(100); S1507(100)]
Q16630	Cleavage and polyadenylation specificity factor subunit 6 OS=Homo sapiens OX=9606 GN=CPSF6 PE=1 SV=2	Phospho [T404(99.3)]
O00170	AH receptor-interacting protein OS=Homo sapiens OX=9606 GN=AIP PE=1 SV=3	Phospho [T40(96); S43(100)]
P16402	Histone H1.3 OS=Homo sapiens OX=9606 GN=H1-3 PE=1 SV=2	Phospho [T4(99.2); T18(100); S37(100); S105(100)]
Q96FV9	THO complex subunit 1 OS=Homo sapiens OX=9606 GN=THOC1 PE=1 SV=1	Phospho [T4(100); S560(100)]
Q14C86	GTPase-activating protein and VPS9 domain-containing protein 1 OS=Homo sapiens OX=9606 GN=GAPVD1 PE=1 SV=2	Phospho [T390(100); S746(99.6); S902(100)]
P17096	High mobility group protein HMG-I/HMG-Y OS=Homo sapiens OX=9606 GN=HMGA1 PE=1 SV=3	Phospho [T39(96.4); S44(100); T53(100); S102(100); S103(100)]
Q9BZF1	Oxysterol-binding protein-related protein 8 OS=Homo sapiens OX=9606 GN=OSBPL8 PE=1 SV=3	Phospho [T39(100); S65(99.5); S68(99.2); S82(100); S305(100); S314(100); S807(99); S808(99); S810(98.5)]
Q9BTY7	Protein HGH1 homolog OS=Homo sapiens OX=9606 GN=HGH1 PE=1 SV=1	Phospho [T388(99.6)]
Q9NQ75	Cas scaffolding protein family member 4 OS=Homo sapiens OX=9606 GN=CASS4 PE=1 SV=2	Phospho [T388(97.7)]
P07205	Phosphoglycerate kinase 2 OS=Homo sapiens OX=9606 GN=PGK2 PE=1 SV=3	Phospho [T385(100); S390(100)]
P14921	Protein C-ets-1 OS=Homo sapiens OX=9606 GN=ETS1 PE=1 SV=1	Phospho [T38(97.9); S282(100)]
P47974	mRNA decay activator protein ZFP36L2 OS=Homo sapiens OX=9606 GN=ZFP36L2 PE=1 SV=3	Phospho [T38(100); S57(98.7); S75(98.7); S125(100); S490(100)]
P98170	E3 ubiquitin-protein ligase XIAP OS=Homo sapiens OX=9606 GN=XIAP PE=1 SV=2	Phospho [T363(99.1)]
Q9BWW4	Single-stranded DNA-binding protein 3 OS=Homo sapiens OX=9606 GN=SSBP3 PE=1 SV=1	Phospho [T360(100); S387(100)]
Q9NVH0	Exonuclease 3'-5' domain-containing protein 2 OS=Homo sapiens OX=9606 GN=EXD2 PE=1 SV=2	Phospho [T36(99.3)]
O15226	NF-kappa-B-repressing factor OS=Homo sapiens OX=9606 GN=NKRF PE=1 SV=2	Phospho [T36(99.3); S618(100)]
P80723	Brain acid soluble protein 1 OS=Homo sapiens OX=9606 GN=BASP1 PE=1 SV=2	Phospho [T36(99.3); S170(96.7); T196(98.9)]
P08631	Tyrosine-protein kinase HCK OS=Homo sapiens OX=9606 GN=HCK PE=1 SV=5	Phospho [T36(100); S138(100); S179(99.2); T202(100); S211(100); S261(100)]
O95602	DNA-directed RNA polymerase I subunit RPA1 OS=Homo sapiens OX=9606 GN=POLR1A PE=1 SV=2	Phospho [T357(100); S1429(100)]
Q96Q15	Serine/threonine-protein kinase SMG1 OS=Homo sapiens OX=9606 GN=SMG1 PE=1 SV=3	Phospho [T3569(98.9); S3570(98.9); T3573(100)]
P63092	Guanine nucleotide-binding protein G(s) subunit alpha isoforms short OS=Homo sapiens OX=9606 GN=GNAS PE=1 SV=1	Phospho [T350(95.4)]
Q96BD5	PHD finger protein 21A OS=Homo sapiens OX=9606 GN=PHF21A PE=1 SV=1	Phospho [T350(100)]
P78332	RNA-binding protein 6 OS=Homo sapiens OX=9606 GN=RBM6 PE=1 SV=5	Phospho [T344(98.8); S362(100)]
Q12968	Nuclear factor of activated T-cells, cytoplasmic 3 OS=Homo sapiens OX=9606 GN=NFATC3 PE=1 SV=1	Phospho [T343(99.3); S344(99.3); S416(99.1)]
Q9NSI2	Ribosome biogenesis protein SLX9 homolog OS=Homo sapiens OX=9606 GN=SLX9 PE=1 SV=2	Phospho [T34(100)]
Q03164	Histone-lysine N-methyltransferase 2A OS=Homo sapiens OX=9606 GN=KMT2A PE=1 SV=5	Phospho [T337(100); S1837(100); T1845(97.5); S1854(99); S2098(100); S3036(99.3); T3038(100); S3511(97.2); S3518(95.9); S3527(100)]
Q9BVL2	Nucleoporin p58/p45 OS=Homo sapiens OX=9606 GN=NUP58 PE=1 SV=1	Phospho [T331(100)]
Q8NC44	Reticulophagy regulator 2 OS=Homo sapiens OX=9606 GN=RETREG2 PE=1 SV=3	Phospho [T330(99.1)]
P49915	GMP synthase [glutamine-hydrolyzing] OS=Homo sapiens OX=9606 GN=GMPS PE=1 SV=1	Phospho [T330(98.5); S332(98.5)]
P08758	Annexin A5 OS=Homo sapiens OX=9606 GN=ANXA5 PE=1 SV=2	Phospho [T33(100); S37(100)]
Q9UJZ1	Stomatin-like protein 2, mitochondrial OS=Homo sapiens OX=9606 GN=STOML2 PE=1 SV=1	Phospho [T327(100)]
Q9UK58	Cyclin-L1 OS=Homo sapiens OX=9606 GN=CCNL1 PE=1 SV=1	Phospho [T325(98.7); S335(98.3); S342(99.2); S352(100)]
P62136	Serine/threonine-protein phosphatase PP1-alpha catalytic subunit OS=Homo sapiens OX=9606 GN=PPP1CA PE=1 SV=1	Phospho [T320(99.4); S325(99.5)]
O14874	Branched-chain alpha-ketoacid dehydrogenase kinase OS=Homo sapiens OX=9606 GN=BCKDK PE=1 SV=2	Phospho [T32(99.4)]
P80303	Nucleobindin-2 OS=Homo sapiens OX=9606 GN=NUCB2 PE=1 SV=3	Phospho [T32(100); S42(100)]
Q92625	Ankyrin repeat and SAM domain-containing protein 1A OS=Homo sapiens OX=9606 GN=ANKS1A PE=1 SV=4	Phospho [T318(100); S624(98.3); S634(100); S647(100); S661(99.4); S663(100); S887(100)]
P62140	Serine/threonine-protein phosphatase PP1-beta catalytic subunit OS=Homo sapiens OX=9606 GN=PPP1CB PE=1 SV=3	Phospho [T316(100)]
P51946	Cyclin-H OS=Homo sapiens OX=9606 GN=CCNH PE=1 SV=1	Phospho [T315(100)]
Q8TB03	Uncharacterized protein CXorf38 OS=Homo sapiens OX=9606 GN=CXorf38 PE=1 SV=1	Phospho [T314(100)]
Q8TD55	Pleckstrin homology domain-containing family O member 2 OS=Homo sapiens OX=9606 GN=PLEKHO2 PE=1 SV=1	Phospho [T311(100); S318(100); S390(100)]
O75167	Phosphatase and actin regulator 2 OS=Homo sapiens OX=9606 GN=PHACTR2 PE=1 SV=2	Phospho [T308(98.3); S522(100); T526(100)]
P36873	Serine/threonine-protein phosphatase PP1-gamma catalytic subunit OS=Homo sapiens OX=9606 GN=PPP1CC PE=1 SV=1	Phospho [T307(99.4); T311(99.4)]
Q01518	Adenylyl cyclase-associated protein 1 OS=Homo sapiens OX=9606 GN=CAP1 PE=1 SV=5	Phospho [T307(99.2); S308(100); S310(100)]
Q13415	Origin recognition complex subunit 1 OS=Homo sapiens OX=9606 GN=ORC1 PE=1 SV=2	Phospho [T304(98.7); S311(100)]
Q13126	S-methyl-5'-thioadenosine phosphorylase OS=Homo sapiens OX=9606 GN=MTAP PE=1 SV=2	Phospho [T30(100); Y33(100)]
P20138	Myeloid cell surface antigen CD33 OS=Homo sapiens OX=9606 GN=CD33 PE=1 SV=2	Phospho [T299(100)]
P48643	T-complex protein 1 subunit epsilon OS=Homo sapiens OX=9606 GN=CCT5 PE=1 SV=1	Phospho [T295(100)]
P15260	Interferon gamma receptor 1 OS=Homo sapiens OX=9606 GN=IFNGR1 PE=1 SV=1	Phospho [T295(100)]
Q8N6T7	NAD-dependent protein deacylase sirtuin-6 OS=Homo sapiens OX=9606 GN=SIRT6 PE=1 SV=2	Phospho [T294(100); S303(100); S310(99.9); S338(99.4)]
P78312	Protein FAM193A OS=Homo sapiens OX=9606 GN=FAM193A PE=1 SV=2	Phospho [T290(95.4); S293(98.7); S642(100); S1129(98.9)]
P62873	Guanine nucleotide-binding protein G(I)/G(S)/G(T) subunit beta-1 OS=Homo sapiens OX=9606 GN=GNB1 PE=1 SV=3	Phospho [T29(98.8)]
Q4ZIN3	Membralin OS=Homo sapiens OX=9606 GN=TMEM259 PE=1 SV=1	Phospho [T29(100)]
O94880	PHD finger protein 14 OS=Homo sapiens OX=9606 GN=PHF14 PE=1 SV=3	Phospho [T287(100); S290(99.5); S302(100); S835(100)]
P14859	POU domain, class 2, transcription factor 1 OS=Homo sapiens OX=9606 GN=POU2F1 PE=1 SV=2	Phospho [T276(100)]
Q99460	26S proteasome non-ATPase regulatory subunit 1 OS=Homo sapiens OX=9606 GN=PSMD1 PE=1 SV=2	Phospho [T273(99.3); T311(100); S315(100)]
P19474	E3 ubiquitin-protein ligase TRIM21 OS=Homo sapiens OX=9606 GN=TRIM21 PE=1 SV=1	Phospho [T265(99.3); S266(100)]
Q9Y2Z0	Protein SGT1 homolog OS=Homo sapiens OX=9606 GN=SUGT1 PE=1 SV=3	Phospho [T265(100)]
P28074	Proteasome subunit beta type-5 OS=Homo sapiens OX=9606 GN=PSMB5 PE=1 SV=3	Phospho [T262(96.8)]
Q8N8Q3	Endonuclease V OS=Homo sapiens OX=9606 GN=ENDOV PE=1 SV=1	Phospho [T258(99.4)]
O00303	Eukaryotic translation initiation factor 3 subunit F OS=Homo sapiens OX=9606 GN=EIF3F PE=1 SV=1	Phospho [T255(98.7); S258(100)]
Q01130	Serine/arginine-rich splicing factor 2 OS=Homo sapiens OX=9606 GN=SRSF2 PE=1 SV=4	Phospho [T25(99.5); S26(99.7); S187(99.7); S189(100); S191(100); S206(100); S208(100)]
O00425	Insulin-like growth factor 2 mRNA-binding protein 3 OS=Homo sapiens OX=9606 GN=IGF2BP3 PE=1 SV=2	Phospho [T249(100); S496(100); T528(100)]
Q96A49	Synapse-associated protein 1 OS=Homo sapiens OX=9606 GN=SYAP1 PE=1 SV=1	Phospho [T248(100)]
O95835	Serine/threonine-protein kinase LATS1 OS=Homo sapiens OX=9606 GN=LATS1 PE=1 SV=1	Phospho [T246(100); S464(100)]
O75113	NEDD4-binding protein 1 OS=Homo sapiens OX=9606 GN=N4BP1 PE=1 SV=4	Phospho [T242(100); S288(100); S300(100); S579(99.9)]
Q86YS7	C2 domain-containing protein 5 OS=Homo sapiens OX=9606 GN=C2CD5 PE=1 SV=1	Phospho [T241(98.2); S295(98.7); S606(94.9); S643(100); S659(100); S662(100)]
Q96G46	tRNA-dihydrouridine(47) synthase [NAD(P)(+)]-like OS=Homo sapiens OX=9606 GN=DUS3L PE=1 SV=2	Phospho [T240(100); T273(97)]
Q8N0Z3	Spindle and centriole-associated protein 1 OS=Homo sapiens OX=9606 GN=SPICE1 PE=1 SV=1	Phospho [T239(99); S640(99.2)]
P54253	Ataxin-1 OS=Homo sapiens OX=9606 GN=ATXN1 PE=1 SV=2	Phospho [T235(99.8); S238(98.7); S406(100); S775(100)]
Q9UBU6	Protein FAM8A1 OS=Homo sapiens OX=9606 GN=FAM8A1 PE=1 SV=1	Phospho [T233(98.7)]
Q9Y5K6	CD2-associated protein OS=Homo sapiens OX=9606 GN=CD2AP PE=1 SV=1	Phospho [T229(99); S232(93.2); S233(98.2); S234(96.8); T236(96.8); S458(100); S510(100); T539(98.3); S542(99.3)]
Q63HQ0	AP-1 complex-associated regulatory protein OS=Homo sapiens OX=9606 GN=AP1AR PE=1 SV=1	Phospho [T228(100)]
Q16181	Septin-7 OS=Homo sapiens OX=9606 GN=SEPTIN7 PE=1 SV=2	Phospho [T228(100); S334(100); T426(99)]
Q9UN86	Ras GTPase-activating protein-binding protein 2 OS=Homo sapiens OX=9606 GN=G3BP2 PE=1 SV=2	Phospho [T227(97.9)]
P34931	Heat shock 70 kDa protein 1-like OS=Homo sapiens OX=9606 GN=HSPA1L PE=1 SV=2	Phospho [T224(100); T228(100)]
P48741	Putative heat shock 70 kDa protein 7 OS=Homo sapiens OX=9606 GN=HSPA7 PE=5 SV=2	Phospho [T224(100); T228(100)]
P0DMV9	Heat shock 70 kDa protein 1B OS=Homo sapiens OX=9606 GN=HSPA1B PE=1 SV=1	Phospho [T222(100); T226(100)]
P49137	MAP kinase-activated protein kinase 2 OS=Homo sapiens OX=9606 GN=MAPKAPK2 PE=1 SV=1	Phospho [T221(99); T222(98.2); T334(100)]
P23396	Small ribosomal subunit protein uS3 OS=Homo sapiens OX=9606 GN=RPS3 PE=1 SV=2	Phospho [T221(100)]
P49327	Fatty acid synthase OS=Homo sapiens OX=9606 GN=FASN PE=1 SV=3	Phospho [T2204(100); S2236(98.1)]
Q15056	Eukaryotic translation initiation factor 4H OS=Homo sapiens OX=9606 GN=EIF4H PE=1 SV=5	Phospho [T220(100)]
Q8IYB3	Serine/arginine repetitive matrix protein 1 OS=Homo sapiens OX=9606 GN=SRRM1 PE=1 SV=2	Phospho [T220(100); S234(100); S260(100); S389(100); S393(100); S402(100); T406(100); S414(96.1); S426(98.9); S429(100); S431(100); S450(100); S452(100); S463(100); S465(100); S549(100); S551(100); S560(100); S562(100); T572(100); T574(100); T581(100); S583(100); S597(100); S605(100); S607(100); T614(100); S616(100); S626(100); S628(100); S636(100); S638(100); S694(100); S695(99.4); S696(99.7); S…
Q9Y2I7	1-phosphatidylinositol 3-phosphate 5-kinase OS=Homo sapiens OX=9606 GN=PIKFYVE PE=1 SV=3	Phospho [T22(94.7); S307(100); S1549(100); S1714(100); S1754(100)]
Q16186	Proteasomal ubiquitin receptor ADRM1 OS=Homo sapiens OX=9606 GN=ADRM1 PE=1 SV=2	Phospho [T217(95.1)]
P11831	Serum response factor OS=Homo sapiens OX=9606 GN=SRF PE=1 SV=1	Phospho [T217(100); S221(100); S224(100)]
Q9BU76	Multiple myeloma tumor-associated protein 2 OS=Homo sapiens OX=9606 GN=MMTAG2 PE=1 SV=1	Phospho [T215(98.4); S217(98.8); S220(100)]
A8MVS5	Protein HIDE1 OS=Homo sapiens OX=9606 GN=HIDE1 PE=1 SV=2	Phospho [T212(99.3); T214(97.6); T220(100)]
Q13153	Serine/threonine-protein kinase PAK 1 OS=Homo sapiens OX=9606 GN=PAK1 PE=1 SV=2	Phospho [T212(100); S223(99.6)]
Q8IWR0	Zinc finger CCCH domain-containing protein 7A OS=Homo sapiens OX=9606 GN=ZC3H7A PE=1 SV=1	Phospho [T210(100)]
Q9UJU6	Drebrin-like protein OS=Homo sapiens OX=9606 GN=DBNL PE=1 SV=1	Phospho [T21(98.6); T26(99.4); S232(100); S269(100)]
P63313	Thymosin beta-10 OS=Homo sapiens OX=9606 GN=TMSB10 PE=1 SV=2	Phospho [T21(97); T23(100)]
P49916	DNA ligase 3 OS=Homo sapiens OX=9606 GN=LIG3 PE=1 SV=2	Phospho [T209(99.2); S236(97.9)]
Q96PK6	RNA-binding protein 14 OS=Homo sapiens OX=9606 GN=RBM14 PE=1 SV=2	Phospho [T206(100); S220(99.5); S582(100); S618(100); S627(100)]
P62995	Transformer-2 protein homolog beta OS=Homo sapiens OX=9606 GN=TRA2B PE=1 SV=1	Phospho [T201(100); T203(100); S264(100); S266(100)]
Q9HCK8	Chromodomain-helicase-DNA-binding protein 8 OS=Homo sapiens OX=9606 GN=CHD8 PE=1 SV=5	Phospho [T1982(100); S1995(100); S2046(100); S2048(94.9); S2519(100)]
P22612	cAMP-dependent protein kinase catalytic subunit gamma OS=Homo sapiens OX=9606 GN=PRKACG PE=1 SV=3	Phospho [T198(99.6)]
P22694	cAMP-dependent protein kinase catalytic subunit beta OS=Homo sapiens OX=9606 GN=PRKACB PE=1 SV=2	Phospho [T198(99.6)]
Q13561	Dynactin subunit 2 OS=Homo sapiens OX=9606 GN=DCTN2 PE=1 SV=4	Phospho [T198(93.3)]
O94915	Protein furry homolog-like OS=Homo sapiens OX=9606 GN=FRYL PE=1 SV=2	Phospho [T1959(100); S1978(100)]
Q9Y5N6	Origin recognition complex subunit 6 OS=Homo sapiens OX=9606 GN=ORC6 PE=1 SV=1	Phospho [T195(100)]
Q9NXR1	Nuclear distribution protein nudE homolog 1 OS=Homo sapiens OX=9606 GN=NDE1 PE=1 SV=3	Phospho [T191(88.1); S282(100); S309(100)]
P00491	Purine nucleoside phosphorylase OS=Homo sapiens OX=9606 GN=PNP PE=1 SV=2	Phospho [T191(100)]
Q14151	Scaffold attachment factor B2 OS=Homo sapiens OX=9606 GN=SAFB2 PE=1 SV=1	Phospho [T190(91.8); S287(100); S513(100); S613(100); S832(100)]
Q9Y3B9	RRP15-like protein OS=Homo sapiens OX=9606 GN=RRP15 PE=1 SV=2	Phospho [T19(100)]
Q9HDC9	Adipocyte plasma membrane-associated protein OS=Homo sapiens OX=9606 GN=APMAP PE=1 SV=2	Phospho [T19(100)]
Q13315	Serine-protein kinase ATM OS=Homo sapiens OX=9606 GN=ATM PE=1 SV=4	Phospho [T1885(100)]
P28482	Mitogen-activated protein kinase 1 OS=Homo sapiens OX=9606 GN=MAPK1 PE=1 SV=3	Phospho [T185(100); Y187(100)]
Q8TEM1	Nuclear pore membrane glycoprotein 210 OS=Homo sapiens OX=9606 GN=NUP210 PE=1 SV=3	Phospho [T1844(100); S1874(100)]
Q9Y4G6	Talin-2 OS=Homo sapiens OX=9606 GN=TLN2 PE=1 SV=4	Phospho [T1843(100)]
Q9NVZ3	Adaptin ear-binding coat-associated protein 2 OS=Homo sapiens OX=9606 GN=NECAP2 PE=1 SV=1	Phospho [T182(98.2)]
Q13418	Scaffold protein ILK OS=Homo sapiens OX=9606 GN=ILK PE=1 SV=2	Phospho [T181(100)]
P55199	RNA polymerase II elongation factor ELL OS=Homo sapiens OX=9606 GN=ELL PE=1 SV=1	Phospho [T180(100); S309(100); S444(98.4)]
Q5BJD5	Transmembrane protein 41B OS=Homo sapiens OX=9606 GN=TMEM41B PE=1 SV=1	Phospho [T18(99)]
P41212	Transcription factor ETV6 OS=Homo sapiens OX=9606 GN=ETV6 PE=1 SV=1	Phospho [T18(99.2); S22(100); S182(99); S184(98.5); S271(100); S293(100)]
O95456	Proteasome assembly chaperone 1 OS=Homo sapiens OX=9606 GN=PSMG1 PE=1 SV=1	Phospho [T18(100)]
Q8NI08	Nuclear receptor coactivator 7 OS=Homo sapiens OX=9606 GN=NCOA7 PE=1 SV=2	Phospho [T177(98.6); S179(98.8); S211(99.5)]
P52594	Arf-GAP domain and FG repeat-containing protein 1 OS=Homo sapiens OX=9606 GN=AGFG1 PE=1 SV=2	Phospho [T177(100); S181(100); S293(100)]
Q63ZY3	KN motif and ankyrin repeat domain-containing protein 2 OS=Homo sapiens OX=9606 GN=KANK2 PE=1 SV=1	Phospho [T176(99.1); S375(100); S540(100)]
Q5SW79	Centrosomal protein of 170 kDa OS=Homo sapiens OX=9606 GN=CEP170 PE=1 SV=1	Phospho [T174(100); S359(100); T395(100); S466(100); S630(100); T644(100); S838(99.1); S881(100); T920(100); T1055(100); S1059(98); S1066(98.9); S1112(100); S1160(100); S1165(100); S1529(100)]
Q14686	Nuclear receptor coactivator 6 OS=Homo sapiens OX=9606 GN=NCOA6 PE=1 SV=3	Phospho [T1739(97.7); S1745(96.3); S2018(99.6)]
P29218	Inositol monophosphatase 1 OS=Homo sapiens OX=9606 GN=IMPA1 PE=1 SV=1	Phospho [T171(99.5)]
P52209	6-phosphogluconate dehydrogenase, decarboxylating OS=Homo sapiens OX=9606 GN=PGD PE=1 SV=3	Phospho [T166(100)]
Q9Y2F5	Little elongation complex subunit 1 OS=Homo sapiens OX=9606 GN=ICE1 PE=1 SV=5	Phospho [T1642(100)]
Q16864	V-type proton ATPase subunit F OS=Homo sapiens OX=9606 GN=ATP6V1F PE=1 SV=2	Phospho [T16(100); T18(100)]
P54727	UV excision repair protein RAD23 homolog B OS=Homo sapiens OX=9606 GN=RAD23B PE=1 SV=1	Phospho [T159(98.3); S160(100)]
Q99442	Translocation protein SEC62 OS=Homo sapiens OX=9606 GN=SEC62 PE=1 SV=1	Phospho [T158(100); T375(100)]
P43243	Matrin-3 OS=Homo sapiens OX=9606 GN=MATR3 PE=1 SV=2	Phospho [T150(100); S188(100); S596(100); S598(100); S604(98.9)]
Q8NHG8	E3 ubiquitin-protein ligase ZNRF2 OS=Homo sapiens OX=9606 GN=ZNRF2 PE=1 SV=1	Phospho [T15(97.7); S19(99.5); S80(99.6); S82(100); S135(100)]
Q9H3U1	Protein unc-45 homolog A OS=Homo sapiens OX=9606 GN=UNC45A PE=1 SV=1	Phospho [T15(100); S472(100)]
Q9NRS6	Sorting nexin-15 OS=Homo sapiens OX=9606 GN=SNX15 PE=1 SV=1	Phospho [T148(100)]
Q04941	Proteolipid protein 2 OS=Homo sapiens OX=9606 GN=PLP2 PE=1 SV=1	Phospho [T141(100)]
Q92530	Proteasome inhibitor PI31 subunit OS=Homo sapiens OX=9606 GN=PSMF1 PE=1 SV=2	Phospho [T140(100); S152(99.2); S153(99.4)]
P06493	Cyclin-dependent kinase 1 OS=Homo sapiens OX=9606 GN=CDK1 PE=1 SV=3	Phospho [T14(100); Y15(99.7); S39(100)]
Q01196	Runt-related transcription factor 1 OS=Homo sapiens OX=9606 GN=RUNX1 PE=1 SV=3	Phospho [T14(100); T207(98.8); S212(100)]
O43516	WAS/WASL-interacting protein family member 1 OS=Homo sapiens OX=9606 GN=WIPF1 PE=1 SV=3	Phospho [T14(100); S214(100); S234(100); S276(100); S340(100); S350(100); S386(100)]
Q13761	Runt-related transcription factor 3 OS=Homo sapiens OX=9606 GN=RUNX3 PE=1 SV=2	Phospho [T14(100); S17(100); S211(98.8); T212(99.1); S214(100); T231(100)]
P26599	Polypyrimidine tract-binding protein 1 OS=Homo sapiens OX=9606 GN=PTBP1 PE=1 SV=2	Phospho [T138(98.8); S141(99.6); S459(100)]
Q9BTK6	PAXIP1-associated glutamate-rich protein 1 OS=Homo sapiens OX=9606 GN=PAGR1 PE=1 SV=1	Phospho [T138(100); S148(100); S237(100)]
O15198	Mothers against decapentaplegic homolog 9 OS=Homo sapiens OX=9606 GN=SMAD9 PE=1 SV=1	Phospho [T136(100)]
Q6FI81	Anamorsin OS=Homo sapiens OX=9606 GN=CIAPIN1 PE=1 SV=2	Phospho [T136(100); S183(99.5)]
Q6RW13	Type-1 angiotensin II receptor-associated protein OS=Homo sapiens OX=9606 GN=AGTRAP PE=1 SV=1	Phospho [T135(99.5)]
Q9BRD0	BUD13 homolog OS=Homo sapiens OX=9606 GN=BUD13 PE=1 SV=1	Phospho [T135(100); S139(100); T147(100); S151(100); T159(100); S163(100); S197(100); S201(100); S222(100); S226(100); S235(100); S271(100); Y320(98.9); S325(100); S354(100); S358(99.6); S416(100); S420(100)]
Q15052	Rho guanine nucleotide exchange factor 6 OS=Homo sapiens OX=9606 GN=ARHGEF6 PE=1 SV=2	Phospho [T133(91.5); S225(100); S488(100); T635(99.2); S640(100); S684(100)]
P47914	Large ribosomal subunit protein eL29 OS=Homo sapiens OX=9606 GN=RPL29 PE=1 SV=2	Phospho [T133(100)]
Q8NFA0	Ubiquitin carboxyl-terminal hydrolase 32 OS=Homo sapiens OX=9606 GN=USP32 PE=1 SV=1	Phospho [T1326(100); S1372(99.1); S1376(98.2)]
P84022	Mothers against decapentaplegic homolog 3 OS=Homo sapiens OX=9606 GN=SMAD3 PE=1 SV=1	Phospho [T132(100)]
P63208	S-phase kinase-associated protein 1 OS=Homo sapiens OX=9606 GN=SKP1 PE=1 SV=2	Phospho [T131(100)]
Q9Y3D3	Small ribosomal subunit protein bS16m OS=Homo sapiens OX=9606 GN=MRPS16 PE=1 SV=1	Phospho [T130(99.3)]
P62241	Small ribosomal subunit protein eS8 OS=Homo sapiens OX=9606 GN=RPS8 PE=1 SV=2	Phospho [T130(100)]
Q02880	DNA topoisomerase 2-beta OS=Homo sapiens OX=9606 GN=TOP2B PE=1 SV=3	Phospho [T1292(99.9); S1344(99.6); S1375(100); S1400(100); T1403(100); S1413(100); S1441(100); S1452(100); S1457(99.4); S1461(100); S1466(100); S1524(100); S1550(100); S1552(100); T1575(99.3); S1581(100)]
Q8NI27	THO complex subunit 2 OS=Homo sapiens OX=9606 GN=THOC2 PE=1 SV=2	Phospho [T1285(100); T1288(100); T1289(100); S1393(100); T1414(100); S1417(100); S1514(98.7); S1516(100)]
Q9Y4B4	Helicase ARIP4 OS=Homo sapiens OX=9606 GN=RAD54L2 PE=1 SV=4	Phospho [T1260(100); S1414(98.9); S1421(98.9)]
Q7L576	Cytoplasmic FMR1-interacting protein 1 OS=Homo sapiens OX=9606 GN=CYFIP1 PE=1 SV=1	Phospho [T1234(100)]
Q86UW6	NEDD4-binding protein 2 OS=Homo sapiens OX=9606 GN=N4BP2 PE=1 SV=2	Phospho [T1210(100)]
Q15393	Splicing factor 3B subunit 3 OS=Homo sapiens OX=9606 GN=SF3B3 PE=1 SV=4	Phospho [T1200(100)]
Q8WXI9	Transcriptional repressor p66-beta OS=Homo sapiens OX=9606 GN=GATAD2B PE=1 SV=1	Phospho [T120(100); S122(100); S129(100); S334(95.7); S486(98.6)]
Q96S97	Myeloid-associated differentiation marker OS=Homo sapiens OX=9606 GN=MYADM PE=1 SV=2	Phospho [T12(92.2)]
P62316	Small nuclear ribonucleoprotein Sm D2 OS=Homo sapiens OX=9606 GN=SNRPD2 PE=1 SV=1	Phospho [T12(100)]
Q96T60	Bifunctional polynucleotide phosphatase/kinase OS=Homo sapiens OX=9606 GN=PNKP PE=1 SV=1	Phospho [T118(100); T122(100)]
P42694	Probable helicase with zinc finger domain OS=Homo sapiens OX=9606 GN=HELZ PE=1 SV=2	Phospho [T1163(100); S1614(100); S1620(95.9); S1738(98.5); S1739(98.2); S1763(100)]
O75475	PC4 and SFRS1-interacting protein OS=Homo sapiens OX=9606 GN=PSIP1 PE=1 SV=1	Phospho [T115(93.5); S116(95.8); S129(100); S273(100); S275(100); S514(97.5)]
Q6PFW1	Inositol hexakisphosphate and diphosphoinositol-pentakisphosphate kinase 1 OS=Homo sapiens OX=9606 GN=PPIP5K1 PE=1 SV=1	Phospho [T1149(99.5); S1152(99.6)]
P06702	Protein S100-A9 OS=Homo sapiens OX=9606 GN=S100A9 PE=1 SV=1	Phospho [T113(100)]
Q14671	Pumilio homolog 1 OS=Homo sapiens OX=9606 GN=PUM1 PE=1 SV=3	Phospho [T112(100); S124(100); S209(99.4); S229(100); S709(100)]
Q9UQ35	Serine/arginine repetitive matrix protein 2 OS=Homo sapiens OX=9606 GN=SRRM2 PE=1 SV=2	Phospho [T111(99.7); S295(100); S297(100); S322(99.7); S323(99.7); S351(100); S353(100); S357(99); T367(100); S377(100); T383(98.8); T384(97.8); S398(99.3); S435(100); S440(98.7); S534(100); S536(100); S780(100); S783(100); T866(100); S876(100); S895(100); T903(100); S908(100); S950(99.2); S952(100); S954(100); T983(100); S988(97); S994(99.3); T1003(100); S1014(100); T1043(100); S1061(98.8); S106…
Q9UPN9	E3 ubiquitin-protein ligase TRIM33 OS=Homo sapiens OX=9606 GN=TRIM33 PE=1 SV=3	Phospho [T1102(100); S1105(99); S1119(100)]
O00116	Alkyldihydroxyacetonephosphate synthase, peroxisomal OS=Homo sapiens OX=9606 GN=AGPS PE=1 SV=1	Phospho [T11(95.6); S65(99.4)]
O75822	Eukaryotic translation initiation factor 3 subunit J OS=Homo sapiens OX=9606 GN=EIF3J PE=1 SV=2	Phospho [T109(100)]
P06744	Glucose-6-phosphate isomerase OS=Homo sapiens OX=9606 GN=GPI PE=1 SV=4	Phospho [T109(100); S455(100)]
Q9Y266	Nuclear migration protein nudC OS=Homo sapiens OX=9606 GN=NUDC PE=1 SV=1	Phospho [T108(100); S139(99.2)]
Q6SPF0	Sterile alpha motif domain-containing protein 1 OS=Homo sapiens OX=9606 GN=SAMD1 PE=1 SV=1	Phospho [T107(100); S161(100)]
Q14137	Ribosome biogenesis protein BOP1 OS=Homo sapiens OX=9606 GN=BOP1 PE=1 SV=2	Phospho [T106(99.3); S126(100); S127(100)]
P33240	Cleavage stimulation factor subunit 2 OS=Homo sapiens OX=9606 GN=CSTF2 PE=1 SV=1	Phospho [T106(95.5)]
Q8WWM7	Ataxin-2-like protein OS=Homo sapiens OX=9606 GN=ATXN2L PE=1 SV=2	Phospho [T104(99); S111(100); S305(99.2); S335(99.3); S339(100); S390(99.2); S391(97.3); S559(99.3); S594(100); S680(99.4); T683(99.4); S684(100)]
Q9C0D0	Phosphatase and actin regulator 1 OS=Homo sapiens OX=9606 GN=PHACTR1 PE=1 SV=3	Phospho [T104(98.3); S467(100)]
Q14847	LIM and SH3 domain protein 1 OS=Homo sapiens OX=9606 GN=LASP1 PE=1 SV=2	Phospho [T104(100); S146(100)]
P17275	Transcription factor JunB OS=Homo sapiens OX=9606 GN=JUNB PE=1 SV=1	Phospho [T102(97.7); T104(100); S117(100); T255(100)]
Q9UKK3	Protein mono-ADP-ribosyltransferase PARP4 OS=Homo sapiens OX=9606 GN=PARP4 PE=1 SV=3	Phospho [T101(100); S1186(100)]
Q07021	Complement component 1 Q subcomponent-binding protein, mitochondrial OS=Homo sapiens OX=9606 GN=C1QBP PE=1 SV=1	Phospho [T101(100); S106(100)]
Q9BQ67	Glutamate-rich WD repeat-containing protein 1 OS=Homo sapiens OX=9606 GN=GRWD1 PE=1 SV=1	Phospho [T10(98.7)]
Q6ZSS7	Major facilitator superfamily domain-containing protein 6 OS=Homo sapiens OX=9606 GN=MFSD6 PE=1 SV=2	Phospho [T10(100); S733(99.1)]
Q86UE8	Serine/threonine-protein kinase tousled-like 2 OS=Homo sapiens OX=9606 GN=TLK2 PE=1 SV=2	Phospho [S99(99.4); S115(98.9); S117(98.7)]
Q5TAQ9	DDB1- and CUL4-associated factor 8 OS=Homo sapiens OX=9606 GN=DCAF8 PE=1 SV=1	Phospho [S99(100)]
Q96AE4	Far upstream element-binding protein 1 OS=Homo sapiens OX=9606 GN=FUBP1 PE=1 SV=3	Phospho [S99(100)]
Q8N488	RING1 and YY1-binding protein OS=Homo sapiens OX=9606 GN=RYBP PE=1 SV=2	Phospho [S99(100); S123(100); S127(100); S193(84.9); T215(98.1)]
Q9C0H9	SRC kinase signaling inhibitor 1 OS=Homo sapiens OX=9606 GN=SRCIN1 PE=1 SV=4	Phospho [S987(100)]
Q96PE1	Adhesion G protein-coupled receptor A2 OS=Homo sapiens OX=9606 GN=ADGRA2 PE=1 SV=2	Phospho [S987(100); S991(97.9); S1107(100); S1116(100); S1221(99.1); S1274(100); S1294(99.3)]
O00160	Unconventional myosin-If OS=Homo sapiens OX=9606 GN=MYO1F PE=1 SV=3	Phospho [S986(99.5); S1001(99.2); S1023(100)]
O95382	Mitogen-activated protein kinase kinase kinase 6 OS=Homo sapiens OX=9606 GN=MAP3K6 PE=1 SV=3	Phospho [S984(100); S1129(100)]
Q9Y2H0	Disks large-associated protein 4 OS=Homo sapiens OX=9606 GN=DLGAP4 PE=1 SV=3	Phospho [S980(94.5)]
A6NKT7	RanBP2-like and GRIP domain-containing protein 3 OS=Homo sapiens OX=9606 GN=RGPD3 PE=1 SV=2	Phospho [S980(100); S1271(100); S1276(99.1); T1475(100); S1479(100); S1535(100)]
Q7Z3J3	RanBP2-like and GRIP domain-containing protein 4 OS=Homo sapiens OX=9606 GN=RGPD4 PE=1 SV=3	Phospho [S980(100); S1271(100); S1276(99.1); S1305(99.7); T1475(100); S1479(100); S1535(100)]
Q12965	Unconventional myosin-Ie OS=Homo sapiens OX=9606 GN=MYO1E PE=1 SV=2	Phospho [S980(100); S1009(100); T1011(100)]
Q9BSL1	Ubiquitin-associated domain-containing protein 1 OS=Homo sapiens OX=9606 GN=UBAC1 PE=1 SV=1	Phospho [S98(100)]
Q13895	Bystin OS=Homo sapiens OX=9606 GN=BYSL PE=1 SV=3	Phospho [S98(100)]
Q02078	Myocyte-specific enhancer factor 2A OS=Homo sapiens OX=9606 GN=MEF2A PE=1 SV=1	Phospho [S98(100); T108(100); S235(100); S408(100); S494(97)]
Q14814	Myocyte-specific enhancer factor 2D OS=Homo sapiens OX=9606 GN=MEF2D PE=1 SV=1	Phospho [S98(100); S106(100); S121(100); S180(100); S231(100); S251(100); S444(100)]
Q99666	RANBP2-like and GRIP domain-containing protein 5/6 OS=Homo sapiens OX=9606 GN=RGPD5 PE=1 SV=3	Phospho [S979(100); S1270(100); S1275(99.1); T1474(100); S1478(100)]
O14715	RANBP2-like and GRIP domain-containing protein 8 OS=Homo sapiens OX=9606 GN=RGPD8 PE=1 SV=2	Phospho [S979(100); S1270(100); S1275(99.1); T1474(100); S1478(100)]
Q8IZA0	Dyslexia-associated protein KIAA0319-like protein OS=Homo sapiens OX=9606 GN=KIAA0319L PE=1 SV=2	Phospho [S978(98)]
P08575	Receptor-type tyrosine-protein phosphatase C OS=Homo sapiens OX=9606 GN=PTPRC PE=1 SV=3	Phospho [S975(100)]
Q9Y2L5	Trafficking protein particle complex subunit 8 OS=Homo sapiens OX=9606 GN=TRAPPC8 PE=1 SV=2	Phospho [S971(100); S1090(100)]
P18510	Interleukin-1 receptor antagonist protein OS=Homo sapiens OX=9606 GN=IL1RN PE=1 SV=1	Phospho [S97(99.3)]
Q9H7F0	Polyamine-transporting ATPase 13A3 OS=Homo sapiens OX=9606 GN=ATP13A3 PE=1 SV=4	Phospho [S97(98.2); S130(99.2)]
O75376	Nuclear receptor corepressor 1 OS=Homo sapiens OX=9606 GN=NCOR1 PE=1 SV=2	Phospho [S97(100); S158(99.4); S224(100); S1111(100); S1259(99); S1263(98.5); S1322(100); S1472(100); S1528(97.7); S1543(97.7); S1758(99.6); T1968(96.8); S1977(99.3); S2120(100); S2151(100); S2184(100); S2315(99.2)]
Q9HCE1	Helicase MOV-10 OS=Homo sapiens OX=9606 GN=MOV10 PE=1 SV=2	Phospho [S969(100)]
P46379	Large proline-rich protein BAG6 OS=Homo sapiens OX=9606 GN=BAG6 PE=1 SV=2	Phospho [S964(100); S973(100); S1117(100)]
Q6UW63	Protein O-glucosyltransferase 2 OS=Homo sapiens OX=9606 GN=POGLUT2 PE=1 SV=1	Phospho [S96(100)]
P53602	Diphosphomevalonate decarboxylase OS=Homo sapiens OX=9606 GN=MVD PE=1 SV=1	Phospho [S96(100)]
Q8IXM2	Chromatin complexes subunit BAP18 OS=Homo sapiens OX=9606 GN=BAP18 PE=1 SV=1	Phospho [S96(100)]
Q9Y3A5	Ribosome maturation protein SBDS OS=Homo sapiens OX=9606 GN=SBDS PE=1 SV=4	Phospho [S96(100); S143(100)]
Q00722	1-phosphatidylinositol 4,5-bisphosphate phosphodiesterase beta-2 OS=Homo sapiens OX=9606 GN=PLCB2 PE=1 SV=2	Phospho [S958(100)]
Q9H2P0	Activity-dependent neuroprotector homeobox protein OS=Homo sapiens OX=9606 GN=ADNP PE=1 SV=1	Phospho [S953(100); S955(99.4)]
Q96NY9	Crossover junction endonuclease MUS81 OS=Homo sapiens OX=9606 GN=MUS81 PE=1 SV=3	Phospho [S95(100)]
O15258	Protein RER1 OS=Homo sapiens OX=9606 GN=RER1 PE=1 SV=1	Phospho [S95(100)]
Q9BW61	DET1- and DDB1-associated protein 1 OS=Homo sapiens OX=9606 GN=DDA1 PE=1 SV=1	Phospho [S95(100)]
Q13185	Chromobox protein homolog 3 OS=Homo sapiens OX=9606 GN=CBX3 PE=1 SV=4	Phospho [S95(100); S176(100)]
Q13425	Beta-2-syntrophin OS=Homo sapiens OX=9606 GN=SNTB2 PE=1 SV=1	Phospho [S95(100); S110(100)]
O00161	Synaptosomal-associated protein 23 OS=Homo sapiens OX=9606 GN=SNAP23 PE=1 SV=1	Phospho [S95(100); S110(100)]
Q7Z333	Probable helicase senataxin OS=Homo sapiens OX=9606 GN=SETX PE=1 SV=4	Phospho [S947(100); S1165(100); S1366(100); S1663(99.3); S2639(100)]
P49796	Regulator of G-protein signaling 3 OS=Homo sapiens OX=9606 GN=RGS3 PE=1 SV=2	Phospho [S943(100); S1007(100); S1044(100)]
Q92794	Histone acetyltransferase KAT6A OS=Homo sapiens OX=9606 GN=KAT6A PE=1 SV=2	Phospho [S941(100); S1089(100)]
Q5SYE7	NHS-like protein 1 OS=Homo sapiens OX=9606 GN=NHSL1 PE=1 SV=2	Phospho [S941(100); S1089(100); S1172(81.2); S1233(100); S1386(100); S1388(100)]
P05161	Ubiquitin-like protein ISG15 OS=Homo sapiens OX=9606 GN=ISG15 PE=1 SV=5	Phospho [S94(99.4)]
P41161	ETS translocation variant 5 OS=Homo sapiens OX=9606 GN=ETV5 PE=1 SV=1	Phospho [S94(98.7)]
Q9HC35	Echinoderm microtubule-associated protein-like 4 OS=Homo sapiens OX=9606 GN=EML4 PE=1 SV=3	Phospho [S94(98.7); S144(100); S200(100)]
Q8NBR6	Ubiquitin carboxyl-terminal hydrolase MINDY-2 OS=Homo sapiens OX=9606 GN=MINDY2 PE=1 SV=2	Phospho [S94(100)]
Q01831	DNA repair protein complementing XP-C cells OS=Homo sapiens OX=9606 GN=XPC PE=1 SV=4	Phospho [S94(100); S883(100); S884(100)]
P18583	Protein SON OS=Homo sapiens OX=9606 GN=SON PE=1 SV=4	Phospho [S94(100); S283(99.4); S1556(100); S1697(100); S1769(100); S1783(96.2); S1784(96.2); S1948(100); S1952(99.5); S2009(100); S2013(100); S2129(100); S2238(100)]
Q6ZSZ5	Rho guanine nucleotide exchange factor 18 OS=Homo sapiens OX=9606 GN=ARHGEF18 PE=1 SV=4	Phospho [S94(100); S155(100); S335(100); S948(100); S1291(100); S1312(100); S1340(100); S1348(97.3)]
P49815	Tuberin OS=Homo sapiens OX=9606 GN=TSC2 PE=1 SV=2	Phospho [S939(100); S1152(98.2); S1254(100); S1364(100); S1387(97.8); S1449(94); S1452(94)]
Q14573	Inositol 1,4,5-trisphosphate-gated calcium channel ITPR3 OS=Homo sapiens OX=9606 GN=ITPR3 PE=1 SV=2	Phospho [S934(99); S1832(100)]
P43405	Tyrosine-protein kinase SYK OS=Homo sapiens OX=9606 GN=SYK PE=1 SV=1	Phospho [S93(97.4); S178(100); S297(100)]
Q12983	BCL2/adenovirus E1B 19 kDa protein-interacting protein 3 OS=Homo sapiens OX=9606 GN=BNIP3 PE=1 SV=4	Phospho [S93(100)]
O60749	Sorting nexin-2 OS=Homo sapiens OX=9606 GN=SNX2 PE=1 SV=2	Phospho [S93(100); S94(100); T104(98); S119(100); S185(100); S226(100)]
Q6ZSR9	Uncharacterized protein FLJ45252 OS=Homo sapiens OX=9606 PE=1 SV=2	Phospho [S93(100); S285(100); S294(100)]
P23588	Eukaryotic translation initiation factor 4B OS=Homo sapiens OX=9606 GN=EIF4B PE=1 SV=2	Phospho [S93(100); S192(100); S219(100); T420(97.6); S422(100); S445(100); S459(100); S497(100); S498(100); S504(97.7); S597(100)]
Q9Y6Y8	SEC23-interacting protein OS=Homo sapiens OX=9606 GN=SEC23IP PE=1 SV=1	Phospho [S926(100)]
Q71F56	Mediator of RNA polymerase II transcription subunit 13-like OS=Homo sapiens OX=9606 GN=MED13L PE=1 SV=1	Phospho [S923(100)]
Q9BYX2	TBC1 domain family member 2A OS=Homo sapiens OX=9606 GN=TBC1D2 PE=1 SV=3	Phospho [S920(100)]
P05455	Lupus La protein OS=Homo sapiens OX=9606 GN=SSB PE=1 SV=2	Phospho [S92(99.6); S94(100); S366(100); T379(100)]
Q9P2R3	Rabankyrin-5 OS=Homo sapiens OX=9606 GN=ANKFY1 PE=1 SV=2	Phospho [S92(99.2)]
Q8NCF5	NFATC2-interacting protein OS=Homo sapiens OX=9606 GN=NFATC2IP PE=1 SV=1	Phospho [S92(98.5); T190(100); S198(100); S204(100); S369(100)]
Q5QP82	DDB1- and CUL4-associated factor 10 OS=Homo sapiens OX=9606 GN=DCAF10 PE=1 SV=1	Phospho [S92(100)]
P57682	Krueppel-like factor 3 OS=Homo sapiens OX=9606 GN=KLF3 PE=1 SV=1	Phospho [S92(100)]
O00534	von Willebrand factor A domain-containing protein 5A OS=Homo sapiens OX=9606 GN=VWA5A PE=1 SV=2	Phospho [S92(100); S634(98.2)]
Q9P253	Vacuolar protein sorting-associated protein 18 homolog OS=Homo sapiens OX=9606 GN=VPS18 PE=1 SV=2	Phospho [S912(100)]
Q02241	Kinesin-like protein KIF23 OS=Homo sapiens OX=9606 GN=KIF23 PE=1 SV=3	Phospho [S911(99.3)]
Q96K76	Ubiquitin carboxyl-terminal hydrolase 47 OS=Homo sapiens OX=9606 GN=USP47 PE=1 SV=3	Phospho [S910(100); S933(99.1)]
Q96P48	Arf-GAP with Rho-GAP domain, ANK repeat and PH domain-containing protein 1 OS=Homo sapiens OX=9606 GN=ARAP1 PE=1 SV=3	Phospho [S91(98.4); T97(99); S229(100); S446(100); S497(100); S729(100); S1014(100); S1428(100); S1435(100)]
Q9P2M4	TBC1 domain family member 14 OS=Homo sapiens OX=9606 GN=TBC1D14 PE=1 SV=3	Phospho [S91(100); S441(98.3)]
P19838	Nuclear factor NF-kappa-B p105 subunit OS=Homo sapiens OX=9606 GN=NFKB1 PE=1 SV=2	Phospho [S907(100); S937(100)]
P21709	Ephrin type-A receptor 1 OS=Homo sapiens OX=9606 GN=EPHA1 PE=1 SV=4	Phospho [S906(99.2)]
P62993	Growth factor receptor-bound protein 2 OS=Homo sapiens OX=9606 GN=GRB2 PE=1 SV=1	Phospho [S90(98.3)]
O43639	Cytoplasmic protein NCK2 OS=Homo sapiens OX=9606 GN=NCK2 PE=1 SV=2	Phospho [S90(100)]
Q14644	Ras GTPase-activating protein 3 OS=Homo sapiens OX=9606 GN=RASA3 PE=1 SV=3	Phospho [S90(100); S809(100)]
Q6PJF5	Inactive rhomboid protein 2 OS=Homo sapiens OX=9606 GN=RHBDF2 PE=1 SV=2	Phospho [S90(100); S177(100); S385(100); S388(98.3)]
O15173	Membrane-associated progesterone receptor component 2 OS=Homo sapiens OX=9606 GN=PGRMC2 PE=1 SV=1	Phospho [S90(100); S104(100); S208(100); T211(100)]
P17535	Transcription factor JunD OS=Homo sapiens OX=9606 GN=JUND PE=1 SV=3	Phospho [S90(100); S100(100); T117(97.4)]
Q13190	Syntaxin-5 OS=Homo sapiens OX=9606 GN=STX5 PE=1 SV=2	Phospho [S9(99.7)]
O60841	Eukaryotic translation initiation factor 5B OS=Homo sapiens OX=9606 GN=EIF5B PE=1 SV=4	Phospho [S9(98.1); S66(100); S113(100); S135(100); S137(100); S164(100); S186(100); S214(100); S222(100); T301(96.1); S438(100); S595(99); S1168(100)]
A8MTQ0	Homeobox protein notochord OS=Homo sapiens OX=9606 GN=NOTO PE=1 SV=2	Phospho [S9(100)]
Q9BTE7	DCN1-like protein 5 OS=Homo sapiens OX=9606 GN=DCUN1D5 PE=1 SV=1	Phospho [S9(100)]
P62942	Peptidyl-prolyl cis-trans isomerase FKBP1A OS=Homo sapiens OX=9606 GN=FKBP1A PE=1 SV=2	Phospho [S9(100)]
Q9UL54	Serine/threonine-protein kinase TAO2 OS=Homo sapiens OX=9606 GN=TAOK2 PE=1 SV=2	Phospho [S9(100)]
Q8WV19	Vesicle transport protein SFT2A OS=Homo sapiens OX=9606 GN=SFT2D1 PE=1 SV=1	Phospho [S9(100)]
P49841	Glycogen synthase kinase-3 beta OS=Homo sapiens OX=9606 GN=GSK3B PE=1 SV=2	Phospho [S9(100); Y216(99.8)]
Q9ULT0	Tetratricopeptide repeat protein 7A OS=Homo sapiens OX=9606 GN=TTC7A PE=1 SV=3	Phospho [S9(100); S51(100); S182(100)]
Q684P5	Rap1 GTPase-activating protein 2 OS=Homo sapiens OX=9606 GN=RAP1GAP2 PE=1 SV=2	Phospho [S9(100); S45(100); S609(99.4)]
Q7L7X3	Serine/threonine-protein kinase TAO1 OS=Homo sapiens OX=9606 GN=TAOK1 PE=1 SV=1	Phospho [S9(100); S421(100); S445(100); S965(100)]
Q9NYM9	BET1-like protein OS=Homo sapiens OX=9606 GN=BET1L PE=1 SV=1	Phospho [S9(100); S37(100)]
Q05D32	CTD small phosphatase-like protein 2 OS=Homo sapiens OX=9606 GN=CTDSPL2 PE=1 SV=2	Phospho [S9(100); S28(100); S104(100)]
Q00537	Cyclin-dependent kinase 17 OS=Homo sapiens OX=9606 GN=CDK17 PE=1 SV=2	Phospho [S9(100); S146(100); S180(100)]
Q13303	Voltage-gated potassium channel subunit beta-2 OS=Homo sapiens OX=9606 GN=KCNAB2 PE=1 SV=2	Phospho [S9(100); S14(100); S112(99.7)]
P49761	Dual specificity protein kinase CLK3 OS=Homo sapiens OX=9606 GN=CLK3 PE=1 SV=4	Phospho [S9(100); S135(100)]
O43396	Thioredoxin-like protein 1 OS=Homo sapiens OX=9606 GN=TXNL1 PE=1 SV=3	Phospho [S9(100); S113(99.3)]
Q9HD20	Endoplasmic reticulum transmembrane helix translocase OS=Homo sapiens OX=9606 GN=ATP13A1 PE=1 SV=2	Phospho [S899(100)]
O14786	Neuropilin-1 OS=Homo sapiens OX=9606 GN=NRP1 PE=1 SV=3	Phospho [S894(100)]
Q8WX93	Palladin OS=Homo sapiens OX=9606 GN=PALLD PE=1 SV=3	Phospho [S893(100)]
Q9H8G2	Caspase activity and apoptosis inhibitor 1 OS=Homo sapiens OX=9606 GN=CAAP1 PE=1 SV=2	Phospho [S89(99); T90(99); S203(100); S312(100)]
Q96GS4	BLOC-1-related complex subunit 6 OS=Homo sapiens OX=9606 GN=BORCS6 PE=1 SV=2	Phospho [S89(98.2); S93(98); S168(100); T196(100)]
Q8IYH5	ZZ-type zinc finger-containing protein 3 OS=Homo sapiens OX=9606 GN=ZZZ3 PE=1 SV=1	Phospho [S89(100)]
P98175	RNA-binding protein 10 OS=Homo sapiens OX=9606 GN=RBM10 PE=1 SV=3	Phospho [S89(100); S723(100); S736(99.6)]
Q96RS0	Trimethylguanosine synthase OS=Homo sapiens OX=9606 GN=TGS1 PE=1 SV=3	Phospho [S89(100); S405(98.4); T407(100); S412(98.4); S445(99.4)]
P05120	Plasminogen activator inhibitor 2 OS=Homo sapiens OX=9606 GN=SERPINB2 PE=1 SV=2	Phospho [S89(100); S189(99); S296(99.3); S326(100)]
Q8IVW6	AT-rich interactive domain-containing protein 3B OS=Homo sapiens OX=9606 GN=ARID3B PE=1 SV=2	Phospho [S89(100); S165(99.1); S430(100)]
P06734	Low affinity immunoglobulin epsilon Fc receptor OS=Homo sapiens OX=9606 GN=FCER2 PE=1 SV=1	Phospho [S89(100); S125(100)]
O75400	Pre-mRNA-processing factor 40 homolog A OS=Homo sapiens OX=9606 GN=PRPF40A PE=1 SV=2	Phospho [S888(100); S938(100)]
Q93008	Ubiquitin carboxyl-terminal hydrolase 9X OS=Homo sapiens OX=9606 GN=USP9X PE=1 SV=4	Phospho [S887(100); S2547(98.6)]
Q14152	Eukaryotic translation initiation factor 3 subunit A OS=Homo sapiens OX=9606 GN=EIF3A PE=1 SV=1	Phospho [S881(99.6); S882(100); S884(98.2); S1336(100)]
P07814	Bifunctional glutamate/proline--tRNA ligase OS=Homo sapiens OX=9606 GN=EPRS1 PE=1 SV=5	Phospho [S880(98.6); S886(99); S954(99.3); S998(99.6)]
Q9Y530	ADP-ribose glycohydrolase OARD1 OS=Homo sapiens OX=9606 GN=OARD1 PE=1 SV=2	Phospho [S88(100)]
Q96B36	Proline-rich AKT1 substrate 1 OS=Homo sapiens OX=9606 GN=AKT1S1 PE=1 SV=1	Phospho [S88(100); S92(100); S183(100); S202(98.6); S203(100); T246(100)]
P38159	RNA-binding motif protein, X chromosome OS=Homo sapiens OX=9606 GN=RBMX PE=1 SV=3	Phospho [S88(100); S208(100); S249(98.5); S277(99.2); S326(100); S330(97.3)]
P33316	Deoxyuridine 5'-triphosphate nucleotidohydrolase, mitochondrial OS=Homo sapiens OX=9606 GN=DUT PE=1 SV=4	Phospho [S88(100); S120(100)]
Q08378	Golgin subfamily A member 3 OS=Homo sapiens OX=9606 GN=GOLGA3 PE=1 SV=2	Phospho [S878(100); S983(100)]
Q8WVB6	Chromosome transmission fidelity protein 18 homolog OS=Homo sapiens OX=9606 GN=CHTF18 PE=1 SV=1	Phospho [S871(100)]
Q96GX9	Methylthioribulose-1-phosphate dehydratase OS=Homo sapiens OX=9606 GN=APIP PE=1 SV=1	Phospho [S87(99.8)]
Q9UK76	Jupiter microtubule associated homolog 1 OS=Homo sapiens OX=9606 GN=JPT1 PE=1 SV=3	Phospho [S87(99.8)]
Q96JY6	PDZ and LIM domain protein 2 OS=Homo sapiens OX=9606 GN=PDLIM2 PE=1 SV=1	Phospho [S87(99.5); S124(100); S129(100); S134(100); S137(100); S161(100); S171(99); S197(100); S202(98.4); S206(97.9); S209(94.5); S264(98.9); S266(100); T279(100)]
P01583	Interleukin-1 alpha OS=Homo sapiens OX=9606 GN=IL1A PE=1 SV=1	Phospho [S87(100); S89(99.3); S91(99.3); S104(100)]
Q9C0C9	(E3-independent) E2 ubiquitin-conjugating enzyme OS=Homo sapiens OX=9606 GN=UBE2O PE=1 SV=3	Phospho [S87(100); S89(100); S515(100); S839(99.4)]
Q13884	Beta-1-syntrophin OS=Homo sapiens OX=9606 GN=SNTB1 PE=1 SV=3	Phospho [S87(100); S205(95.4); T214(100); S219(100); S225(100); S236(100); S389(100)]
Q9H6U6	BCAS3 microtubule associated cell migration factor OS=Homo sapiens OX=9606 GN=BCAS3 PE=1 SV=3	Phospho [S869(99.1); S886(100)]
P30414	NK-tumor recognition protein OS=Homo sapiens OX=9606 GN=NKTR PE=1 SV=2	Phospho [S866(100); T1155(100)]
Q13127	RE1-silencing transcription factor OS=Homo sapiens OX=9606 GN=REST PE=1 SV=3	Phospho [S864(100)]
O75448	Mediator of RNA polymerase II transcription subunit 24 OS=Homo sapiens OX=9606 GN=MED24 PE=1 SV=1	Phospho [S862(100); S873(99.4)]
Q9BY12	S phase cyclin A-associated protein in the endoplasmic reticulum OS=Homo sapiens OX=9606 GN=SCAPER PE=1 SV=2	Phospho [S86(99.5); S195(92); S200(100)]
O43847	Nardilysin OS=Homo sapiens OX=9606 GN=NRDC PE=1 SV=3	Phospho [S86(97.9); S94(100)]
P61353	Large ribosomal subunit protein eL27 OS=Homo sapiens OX=9606 GN=RPL27 PE=1 SV=2	Phospho [S86(100)]
Q9NXG2	THUMP domain-containing protein 1 OS=Homo sapiens OX=9606 GN=THUMPD1 PE=1 SV=2	Phospho [S86(100); S88(100)]
P35606	Coatomer subunit beta' OS=Homo sapiens OX=9606 GN=COPB2 PE=1 SV=2	Phospho [S859(100); T861(99.1)]
Q9P0K1	Disintegrin and metalloproteinase domain-containing protein 22 OS=Homo sapiens OX=9606 GN=ADAM22 PE=1 SV=1	Phospho [S857(100)]
Q9H9J4	Ubiquitin carboxyl-terminal hydrolase 42 OS=Homo sapiens OX=9606 GN=USP42 PE=1 SV=3	Phospho [S856(100)]
Q92613	Protein Jade-3 OS=Homo sapiens OX=9606 GN=JADE3 PE=1 SV=1	Phospho [S85(99); S566(100)]
O60307	Microtubule-associated serine/threonine-protein kinase 3 OS=Homo sapiens OX=9606 GN=MAST3 PE=1 SV=2	Phospho [S85(98.5); S146(100); S348(98.8); S680(100); S728(99.6); S747(100); S774(100); S792(100); S793(99); S1203(100); S1215(100); S1223(100)]
Q01432	AMP deaminase 3 OS=Homo sapiens OX=9606 GN=AMPD3 PE=1 SV=1	Phospho [S85(100)]
Q9H773	dCTP pyrophosphatase 1 OS=Homo sapiens OX=9606 GN=DCTPP1 PE=1 SV=1	Phospho [S85(100)]
P16333	SH2/SH3 adapter protein NCK1 OS=Homo sapiens OX=9606 GN=NCK1 PE=1 SV=1	Phospho [S85(100); S91(99.1)]
P49023	Paxillin OS=Homo sapiens OX=9606 GN=PXN PE=1 SV=3	Phospho [S85(100); S106(100); Y118(99.5); S119(98); T132(97.8); S258(100); S302(99.5); S303(98.3); S533(100)]
Q9Y3R0	Glutamate receptor-interacting protein 1 OS=Homo sapiens OX=9606 GN=GRIP1 PE=1 SV=3	Phospho [S847(100); T972(100)]
Q14005	Pro-interleukin-16 OS=Homo sapiens OX=9606 GN=IL16 PE=1 SV=4	Phospho [S845(100); S908(98); S922(100); S946(100); S961(100); S966(100); S974(100); S1254(100)]
Q12789	General transcription factor 3C polypeptide 1 OS=Homo sapiens OX=9606 GN=GTF3C1 PE=1 SV=4	Phospho [S844(97.7); S1062(100); S1068(100); S1073(100); S1611(99.2); S1865(100); S1868(100)]
P09382	Galectin-1 OS=Homo sapiens OX=9606 GN=LGALS1 PE=1 SV=2	Phospho [S84(100)]
Q13946	High affinity 3',5'-cyclic-AMP phosphodiesterase 7A OS=Homo sapiens OX=9606 GN=PDE7A PE=1 SV=2	Phospho [S84(100)]
Q13151	Heterogeneous nuclear ribonucleoprotein A0 OS=Homo sapiens OX=9606 GN=HNRNPA0 PE=1 SV=1	Phospho [S84(100); S88(100)]
Q13595	Transformer-2 protein homolog alpha OS=Homo sapiens OX=9606 GN=TRA2A PE=1 SV=1	Phospho [S84(100); S86(100); T88(100); S236(100); S260(100); S262(100)]
Q9Y6M7	Sodium bicarbonate cotransporter 3 OS=Homo sapiens OX=9606 GN=SLC4A7 PE=1 SV=2	Phospho [S84(100); S233(100); S242(100); S403(100); T408(97.1); S1176(100)]
O43561	Linker for activation of T-cells family member 1 OS=Homo sapiens OX=9606 GN=LAT PE=1 SV=1	Phospho [S84(100); S101(100); S106(100); S109(100); S224(100)]
O60266	Adenylate cyclase type 3 OS=Homo sapiens OX=9606 GN=ADCY3 PE=1 SV=3	Phospho [S838(100)]
Q96PY6	Serine/threonine-protein kinase Nek1 OS=Homo sapiens OX=9606 GN=NEK1 PE=1 SV=2	Phospho [S837(100); S1052(100)]
Q6ZNB6	NF-X1-type zinc finger protein NFXL1 OS=Homo sapiens OX=9606 GN=NFXL1 PE=1 SV=2	Phospho [S835(100)]
Q69YQ0	Cytospin-A OS=Homo sapiens OX=9606 GN=SPECC1L PE=1 SV=3	Phospho [S832(100); S868(100)]
Q9NPR2	Semaphorin-4B OS=Homo sapiens OX=9606 GN=SEMA4B PE=1 SV=4	Phospho [S830(100)]
P31321	cAMP-dependent protein kinase type I-beta regulatory subunit OS=Homo sapiens OX=9606 GN=PRKAR1B PE=1 SV=4	Phospho [S83(100)]
P04406	Glyceraldehyde-3-phosphate dehydrogenase OS=Homo sapiens OX=9606 GN=GAPDH PE=1 SV=3	Phospho [S83(100)]
Q8N8A6	ATP-dependent RNA helicase DDX51 OS=Homo sapiens OX=9606 GN=DDX51 PE=1 SV=3	Phospho [S83(100)]
P30740	Leukocyte elastase inhibitor OS=Homo sapiens OX=9606 GN=SERPINB1 PE=1 SV=1	Phospho [S83(100)]
Q9H5H4	Zinc finger protein 768 OS=Homo sapiens OX=9606 GN=ZNF768 PE=1 SV=2	Phospho [S83(100); S90(100); S97(100); S125(100); S132(100); S139(100); S160(100); S256(100)]
O15550	Lysine-specific demethylase 6A OS=Homo sapiens OX=9606 GN=KDM6A PE=1 SV=2	Phospho [S829(100)]
Q14687	Genetic suppressor element 1 OS=Homo sapiens OX=9606 GN=GSE1 PE=1 SV=3	Phospho [S826(100); S828(100)]
Q12770	Sterol regulatory element-binding protein cleavage-activating protein OS=Homo sapiens OX=9606 GN=SCAP PE=1 SV=4	Phospho [S822(99.3); S838(100); S851(100)]
Q14103	Heterogeneous nuclear ribonucleoprotein D0 OS=Homo sapiens OX=9606 GN=HNRNPD PE=1 SV=1	Phospho [S82(99.4); S83(99.7); S190(100); S351(100)]
Q96JP5	E3 ubiquitin-protein ligase ZFP91 OS=Homo sapiens OX=9606 GN=ZFP91 PE=1 SV=1	Phospho [S82(99.1); S83(99.1)]
Q9H0C8	Integrin-linked kinase-associated serine/threonine phosphatase 2C OS=Homo sapiens OX=9606 GN=ILKAP PE=1 SV=1	Phospho [S82(98.9)]
Q96G25	Mediator of RNA polymerase II transcription subunit 8 OS=Homo sapiens OX=9606 GN=MED8 PE=1 SV=2	Phospho [S82(100)]
Q9GZR7	ATP-dependent RNA helicase DDX24 OS=Homo sapiens OX=9606 GN=DDX24 PE=1 SV=1	Phospho [S82(100); S94(99.5)]
Q15185	Prostaglandin E synthase 3 OS=Homo sapiens OX=9606 GN=PTGES3 PE=1 SV=1	Phospho [S82(100); S85(100); S113(100)]
Q8TB72	Pumilio homolog 2 OS=Homo sapiens OX=9606 GN=PUM2 PE=1 SV=2	Phospho [S82(100); S136(100); S178(100); S182(100); S587(100)]
Q8WXG6	MAP kinase-activating death domain protein OS=Homo sapiens OX=9606 GN=MADD PE=1 SV=2	Phospho [S818(100); S1059(100); T1237(99.6)]
Q9P1Y6	PHD and RING finger domain-containing protein 1 OS=Homo sapiens OX=9606 GN=PHRF1 PE=1 SV=3	Phospho [S814(100); S915(99.4); S936(100); S973(100); S1032(100); S1034(97.9); S1124(100); S1202(100); S1360(99); S1371(98.6)]
B2RTY4	Unconventional myosin-IXa OS=Homo sapiens OX=9606 GN=MYO9A PE=1 SV=2	Phospho [S813(97); S1240(100); S1258(100); S1829(100)]
Q8IWX8	Calcium homeostasis endoplasmic reticulum protein OS=Homo sapiens OX=9606 GN=CHERP PE=1 SV=3	Phospho [S813(100); S815(100); S817(100); T819(100)]
O15164	Transcription intermediary factor 1-alpha OS=Homo sapiens OX=9606 GN=TRIM24 PE=1 SV=3	Phospho [S811(99.2); S1025(100); S1028(100)]
P23193	Transcription elongation factor A protein 1 OS=Homo sapiens OX=9606 GN=TCEA1 PE=1 SV=2	Phospho [S81(99.7); S100(100); S129(92.7)]
Q96N64	PWWP domain-containing protein 2A OS=Homo sapiens OX=9606 GN=PWWP2A PE=1 SV=2	Phospho [S81(100)]
Q9UHX3	Adhesion G protein-coupled receptor E2 OS=Homo sapiens OX=9606 GN=ADGRE2 PE=1 SV=2	Phospho [S809(98.2)]
Q92598	Heat shock protein 105 kDa OS=Homo sapiens OX=9606 GN=HSPH1 PE=1 SV=1	Phospho [S809(100)]
Q15398	Disks large-associated protein 5 OS=Homo sapiens OX=9606 GN=DLGAP5 PE=1 SV=2	Phospho [S806(100)]
Q9BTC0	Death-inducer obliterator 1 OS=Homo sapiens OX=9606 GN=DIDO1 PE=1 SV=5	Phospho [S805(100); S809(100); S1026(89); S1030(93.3); S1040(100); S1456(100)]
Q7L014	Probable ATP-dependent RNA helicase DDX46 OS=Homo sapiens OX=9606 GN=DDX46 PE=1 SV=2	Phospho [S804(100)]
P22102	Trifunctional purine biosynthetic protein adenosine-3 OS=Homo sapiens OX=9606 GN=GART PE=1 SV=1	Phospho [S802(100)]
O95239	Chromosome-associated kinesin KIF4A OS=Homo sapiens OX=9606 GN=KIF4A PE=1 SV=3	Phospho [S801(100); T1181(100); S1186(100)]
Q8ND82	Zinc finger protein 280C OS=Homo sapiens OX=9606 GN=ZNF280C PE=1 SV=1	Phospho [S80(100)]
Q8N6S5	ADP-ribosylation factor-like protein 6-interacting protein 6 OS=Homo sapiens OX=9606 GN=ARL6IP6 PE=1 SV=1	Phospho [S80(100)]
Q8N1F7	Nuclear pore complex protein Nup93 OS=Homo sapiens OX=9606 GN=NUP93 PE=1 SV=2	Phospho [S80(100)]
Q93045	Stathmin-2 OS=Homo sapiens OX=9606 GN=STMN2 PE=1 SV=3	Phospho [S80(100)]
Q15637	Splicing factor 1 OS=Homo sapiens OX=9606 GN=SF1 PE=1 SV=4	Phospho [S80(100); S82(100)]
Q9Y3X0	Coiled-coil domain-containing protein 9 OS=Homo sapiens OX=9606 GN=CCDC9 PE=1 SV=1	Phospho [S80(100); S202(100); S376(100); S386(98.9); T389(98.9); S521(100)]
P51608	Methyl-CpG-binding protein 2 OS=Homo sapiens OX=9606 GN=MECP2 PE=1 SV=1	Phospho [S80(100); S164(99.3); S423(100)]
Q6IQ19	Centriole, cilia and spindle-associated protein OS=Homo sapiens OX=9606 GN=CCSAP PE=1 SV=2	Phospho [S80(100); S145(100)]
Q12851	Mitogen-activated protein kinase kinase kinase kinase 2 OS=Homo sapiens OX=9606 GN=MAP4K2 PE=1 SV=2	Phospho [S8(100); S328(100); S394(100)]
Q86UX7	Fermitin family homolog 3 OS=Homo sapiens OX=9606 GN=FERMT3 PE=1 SV=1	Phospho [S8(100); S218(98.7); S337(100); T369(100); S484(100)]
Q9UKY7	Protein CDV3 homolog OS=Homo sapiens OX=9606 GN=CDV3 PE=1 SV=1	Phospho [S8(100); S216(100)]
P24534	Elongation factor 1-beta OS=Homo sapiens OX=9606 GN=EEF1B2 PE=1 SV=3	Phospho [S8(100); S106(100)]
O94979	Protein transport protein Sec31A OS=Homo sapiens OX=9606 GN=SEC31A PE=1 SV=3	Phospho [S799(100); S1163(100)]
Q86VQ1	Glucocorticoid-induced transcript 1 protein OS=Homo sapiens OX=9606 GN=GLCCI1 PE=1 SV=1	Phospho [S79(99); S105(100); S108(99.2); S145(100); S148(100); S303(100); S345(100)]
P50502	Hsc70-interacting protein OS=Homo sapiens OX=9606 GN=ST13 PE=1 SV=2	Phospho [S79(98.2)]
Q9UGU5	HMG domain-containing protein 4 OS=Homo sapiens OX=9606 GN=HMGXB4 PE=1 SV=2	Phospho [S79(97.8); S502(100)]
P55212	Caspase-6 OS=Homo sapiens OX=9606 GN=CASP6 PE=1 SV=2	Phospho [S79(100)]
Q96IF1	LIM domain-containing protein ajuba OS=Homo sapiens OX=9606 GN=AJUBA PE=1 SV=1	Phospho [S79(100); T114(96.2); S137(99.1)]
Q96B97	SH3 domain-containing kinase-binding protein 1 OS=Homo sapiens OX=9606 GN=SH3KBP1 PE=1 SV=2	Phospho [S79(100); S82(99.9); S181(100); S230(100); S410(100); S436(100); S587(100)]
Q92616	Stalled ribosome sensor GCN1 OS=Homo sapiens OX=9606 GN=GCN1 PE=1 SV=7	Phospho [S786(100); S2657(100)]
P09874	Poly [ADP-ribose] polymerase 1 OS=Homo sapiens OX=9606 GN=PARP1 PE=1 SV=4	Phospho [S782(100)]
P49792	E3 SUMO-protein ligase RanBP2 OS=Homo sapiens OX=9606 GN=RANBP2 PE=1 SV=2	Phospho [S781(99.5); S955(100); T1144(100); T1393(99.6); T1396(100); S1509(100); S1869(99.2); S1955(100); S2246(100); S2251(99.1); S2280(99.7); T2450(100); S2454(100); T2504(99.4); S2510(100); T2613(99.2); S2668(100); S2804(100)]
Q9NRA8	Eukaryotic translation initiation factor 4E transporter OS=Homo sapiens OX=9606 GN=EIF4ENIF1 PE=1 SV=2	Phospho [S78(99.6); S138(99.5); S353(100); S564(100); S587(100); S951(100)]
O95155	Ubiquitin conjugation factor E4 B OS=Homo sapiens OX=9606 GN=UBE4B PE=1 SV=1	Phospho [S78(99.2); S88(95.8); S101(100); S105(100); S124(100)]
Q92610	Zinc finger protein 592 OS=Homo sapiens OX=9606 GN=ZNF592 PE=1 SV=2	Phospho [S78(95.2); S322(96.1); S334(100); S573(100); S691(98)]
Q9BUT9	MAPK regulated corepressor interacting protein 2 OS=Homo sapiens OX=9606 GN=MCRIP2 PE=1 SV=2	Phospho [S78(93.6); S80(94.2)]
Q9UPN4	Centrosomal protein of 131 kDa OS=Homo sapiens OX=9606 GN=CEP131 PE=1 SV=3	Phospho [S78(100); S114(100)]
Q9Y520	Protein PRRC2C OS=Homo sapiens OX=9606 GN=PRRC2C PE=1 SV=4	Phospho [S779(100); S878(100); S924(99.5); S1249(99.3); S1544(100); S2105(100); T2673(100); T2682(100)]
Q8IWA0	WD repeat-containing protein 75 OS=Homo sapiens OX=9606 GN=WDR75 PE=1 SV=1	Phospho [S779(100); S782(100); S796(99.1)]
P17858	ATP-dependent 6-phosphofructokinase, liver type OS=Homo sapiens OX=9606 GN=PFKL PE=1 SV=6	Phospho [S775(100)]
O15169	Axin-1 OS=Homo sapiens OX=9606 GN=AXIN1 PE=1 SV=2	Phospho [S77(99.2); S493(97.6)]
P10644	cAMP-dependent protein kinase type I-alpha regulatory subunit OS=Homo sapiens OX=9606 GN=PRKAR1A PE=1 SV=1	Phospho [S77(98.6); S83(100)]
Q15025	TNFAIP3-interacting protein 1 OS=Homo sapiens OX=9606 GN=TNIP1 PE=1 SV=2	Phospho [S77(98.2); S428(100)]
O15511	Actin-related protein 2/3 complex subunit 5 OS=Homo sapiens OX=9606 GN=ARPC5 PE=1 SV=3	Phospho [S77(100)]
P27540	Aryl hydrocarbon receptor nuclear translocator OS=Homo sapiens OX=9606 GN=ARNT PE=1 SV=1	Phospho [S77(100)]
O43765	Small glutamine-rich tetratricopeptide repeat-containing protein alpha OS=Homo sapiens OX=9606 GN=SGTA PE=1 SV=1	Phospho [S77(100); T81(100); S84(95.1); S297(100); S301(100); S305(100)]
Q99856	AT-rich interactive domain-containing protein 3A OS=Homo sapiens OX=9606 GN=ARID3A PE=1 SV=2	Phospho [S77(100); S81(100); S119(100); S353(100); S362(100)]
Q14669	E3 ubiquitin-protein ligase TRIP12 OS=Homo sapiens OX=9606 GN=TRIP12 PE=1 SV=1	Phospho [S77(100); S312(100); S987(100); S1016(100); T1377(98.1)]
Q7Z5K2	Wings apart-like protein homolog OS=Homo sapiens OX=9606 GN=WAPL PE=1 SV=1	Phospho [S77(100); S221(100); S226(100)]
P61978	Heterogeneous nuclear ribonucleoprotein K OS=Homo sapiens OX=9606 GN=HNRNPK PE=1 SV=1	Phospho [S77(100); S216(99.7); S284(100); S379(100); S401(100); S420(99.5)]
Q5T200	Zinc finger CCCH domain-containing protein 13 OS=Homo sapiens OX=9606 GN=ZC3H13 PE=1 SV=1	Phospho [S77(100); S198(100); S207(100); S209(100); S242(98.7); T263(100); S265(100); S318(99.4); S325(100); T354(100); S356(100); T364(100); S370(100); S372(100); S643(99.1); S875(100); S877(100); S943(98.8); S986(100); S993(100); T1033(100)]
P26373	Large ribosomal subunit protein eL13 OS=Homo sapiens OX=9606 GN=RPL13 PE=1 SV=4	Phospho [S77(100); S106(100); T107(100); S109(100)]
O15211	Ral guanine nucleotide dissociation stimulator-like 2 OS=Homo sapiens OX=9606 GN=RGL2 PE=1 SV=1	Phospho [S761(100)]
P86790	Vacuolar fusion protein CCZ1 homolog B OS=Homo sapiens OX=9606 GN=CCZ1B PE=1 SV=1	Phospho [S76(99.4); S266(100)]
O60930	Ribonuclease H1 OS=Homo sapiens OX=9606 GN=RNASEH1 PE=1 SV=2	Phospho [S76(99.2)]
Q9UJ70	N-acetyl-D-glucosamine kinase OS=Homo sapiens OX=9606 GN=NAGK PE=1 SV=4	Phospho [S76(100)]
P34932	Heat shock 70 kDa protein 4 OS=Homo sapiens OX=9606 GN=HSPA4 PE=1 SV=4	Phospho [S76(100)]
Q53EL6	Programmed cell death protein 4 OS=Homo sapiens OX=9606 GN=PDCD4 PE=1 SV=2	Phospho [S76(100); S457(100)]
P36507	Dual specificity mitogen-activated protein kinase kinase 2 OS=Homo sapiens OX=9606 GN=MAP2K2 PE=1 SV=1	Phospho [S76(100); S226(100); T394(100)]
Q13873	Bone morphogenetic protein receptor type-2 OS=Homo sapiens OX=9606 GN=BMPR2 PE=1 SV=2	Phospho [S757(100)]
P05107	Integrin beta-2 OS=Homo sapiens OX=9606 GN=ITGB2 PE=1 SV=3	Phospho [S756(100)]
Q92934	Bcl2-associated agonist of cell death OS=Homo sapiens OX=9606 GN=BAD PE=1 SV=3	Phospho [S75(99.4); S118(100)]
Q86UP2	Kinectin OS=Homo sapiens OX=9606 GN=KTN1 PE=1 SV=1	Phospho [S75(100); T153(100)]
Q96S55	ATPase WRNIP1 OS=Homo sapiens OX=9606 GN=WRNIP1 PE=1 SV=2	Phospho [S75(100); T116(98); S151(99.3); S153(99.5)]
Q96PC5	Melanoma inhibitory activity protein 2 OS=Homo sapiens OX=9606 GN=MIA2 PE=1 SV=4	Phospho [S747(100); S1130(97.8); S1156(98.3); S1198(89.7); S1243(100)]
Q6PJG6	BRCA1-associated ATM activator 1 OS=Homo sapiens OX=9606 GN=BRAT1 PE=1 SV=2	Phospho [S742(100)]
Q5VZ89	DENN domain-containing protein 4C OS=Homo sapiens OX=9606 GN=DENND4C PE=1 SV=3	Phospho [S741(100); S968(100); S973(100); S989(100); S1046(100); S1099(100); S1184(99.7); S1225(100); S1244(100); S1278(100); S1325(100)]
Q9UKJ3	G patch domain-containing protein 8 OS=Homo sapiens OX=9606 GN=GPATCH8 PE=1 SV=2	Phospho [S740(100); S758(100); S1081(98.9); S1107(100)]
Q9UNZ2	NSFL1 cofactor p47 OS=Homo sapiens OX=9606 GN=NSFL1C PE=1 SV=2	Phospho [S74(99.3); S114(100); S140(100); S165(98.3); S272(97.4)]
Q96C19	EF-hand domain-containing protein D2 OS=Homo sapiens OX=9606 GN=EFHD2 PE=1 SV=1	Phospho [S74(100); S169(100)]
P28290	Protein ITPRID2 OS=Homo sapiens OX=9606 GN=ITPRID2 PE=1 SV=3	Phospho [S739(99.6); S1165(98.7)]
Q709C8	Intermembrane lipid transfer protein VPS13C OS=Homo sapiens OX=9606 GN=VPS13C PE=1 SV=1	Phospho [S737(100)]
Q9P2G1	Ankyrin repeat and IBR domain-containing protein 1 OS=Homo sapiens OX=9606 GN=ANKIB1 PE=1 SV=3	Phospho [S737(100)]
O75665	Centriole and centriolar satellite protein OFD1 OS=Homo sapiens OX=9606 GN=OFD1 PE=1 SV=1	Phospho [S735(100); S774(97.7)]
Q13443	Disintegrin and metalloproteinase domain-containing protein 9 OS=Homo sapiens OX=9606 GN=ADAM9 PE=1 SV=1	Phospho [S733(100); S752(99); S758(100); T761(100)]
Q9ULH1	Arf-GAP with SH3 domain, ANK repeat and PH domain-containing protein 1 OS=Homo sapiens OX=9606 GN=ASAP1 PE=1 SV=4	Phospho [S733(100); S738(99.5); S839(100); S843(100); S1008(98.8)]
O75064	DENN domain-containing protein 4B OS=Homo sapiens OX=9606 GN=DENND4B PE=1 SV=4	Phospho [S732(100); S947(100); S953(100); S1092(100)]
Q9UMY4	Sorting nexin-12 OS=Homo sapiens OX=9606 GN=SNX12 PE=1 SV=4	Phospho [S73(100)]
O14976	Cyclin-G-associated kinase OS=Homo sapiens OX=9606 GN=GAK PE=1 SV=2	Phospho [S73(100); T329(99.2); S1176(100)]
Q8NFH5	Nucleoporin NUP35 OS=Homo sapiens OX=9606 GN=NUP35 PE=1 SV=1	Phospho [S73(100); T273(100)]
O60927	E3 ubiquitin-protein ligase PPP1R11 OS=Homo sapiens OX=9606 GN=PPP1R11 PE=1 SV=1	Phospho [S73(100); S77(100); T102(98)]
Q0VD83	Apolipoprotein B receptor OS=Homo sapiens OX=9606 GN=APOBR PE=1 SV=3	Phospho [S73(100); S162(100); S175(100); S422(100); T572(100); S611(99); T637(100); S900(100); S982(99.2)]
Q99575	Ribonucleases P/MRP protein subunit POP1 OS=Homo sapiens OX=9606 GN=POP1 PE=1 SV=2	Phospho [S729(99.5); S730(99.7)]
Q92614	Unconventional myosin-XVIIIa OS=Homo sapiens OX=9606 GN=MYO18A PE=1 SV=3	Phospho [S728(100); S980(98.9); S1067(99.6); S2020(100); S2041(100); S2043(100)]
Q9Y6Q9	Nuclear receptor coactivator 3 OS=Homo sapiens OX=9606 GN=NCOA3 PE=1 SV=1	Phospho [S728(100); S857(100)]
O94762	ATP-dependent DNA helicase Q5 OS=Homo sapiens OX=9606 GN=RECQL5 PE=1 SV=2	Phospho [S727(99.2); S815(100)]
Q8N122	Regulatory-associated protein of mTOR OS=Homo sapiens OX=9606 GN=RPTOR PE=1 SV=1	Phospho [S722(99.5); S859(100); S863(100); S877(100)]
Q15149	Plectin OS=Homo sapiens OX=9606 GN=PLEC PE=1 SV=3	Phospho [S720(100); S1435(100); S1444(99.4); S2039(100); S2749(99.9); S2782(100); T2886(100); T3277(99.1); T3785(100); S4382(99.2); S4386(100); S4396(100); S4406(100); S4613(100); S4626(99); S4642(100); S4670(99.5)]
Q92882	Osteoclast-stimulating factor 1 OS=Homo sapiens OX=9606 GN=OSTF1 PE=1 SV=2	Phospho [S72(98.5); S213(100)]
O60493	Sorting nexin-3 OS=Homo sapiens OX=9606 GN=SNX3 PE=1 SV=3	Phospho [S72(100)]
P51149	Ras-related protein Rab-7a OS=Homo sapiens OX=9606 GN=RAB7A PE=1 SV=1	Phospho [S72(100)]
Q9C0A6	Histone-lysine N-methyltransferase SETD5 OS=Homo sapiens OX=9606 GN=SETD5 PE=1 SV=2	Phospho [S72(100); S865(99.9)]
Q9BWH6	RNA polymerase II-associated protein 1 OS=Homo sapiens OX=9606 GN=RPAP1 PE=1 SV=3	Phospho [S72(100); S80(100); T268(99.3)]
P82094	TATA element modulatory factor OS=Homo sapiens OX=9606 GN=TMF1 PE=1 SV=2	Phospho [S72(100); S77(99.5); S344(100)]
Q13459	Unconventional myosin-IXb OS=Homo sapiens OX=9606 GN=MYO9B PE=1 SV=3	Phospho [S717(99.1); S1043(100); S1122(100); S1143(99.4); S1253(98.1); S1267(100); T1271(100); S1281(100); S1290(100); T1346(100); S1405(100); S1935(100); S1972(100); S1992(100); S2035(100); S2050(99.8); S2141(100)]
Q9Y4F3	Meiosis regulator and mRNA stability factor 1 OS=Homo sapiens OX=9606 GN=MARF1 PE=1 SV=6	Phospho [S716(99.7); S1567(99.9); S1571(100)]
Q6P996	Pyridoxal-dependent decarboxylase domain-containing protein 1 OS=Homo sapiens OX=9606 GN=PDXDC1 PE=1 SV=2	Phospho [S714(99.2); S786(100)]
Q12873	Chromodomain-helicase-DNA-binding protein 3 OS=Homo sapiens OX=9606 GN=CHD3 PE=1 SV=3	Phospho [S713(98.5); S1601(100); S1605(100)]
P35612	Beta-adducin OS=Homo sapiens OX=9606 GN=ADD2 PE=1 SV=3	Phospho [S713(100)]
Q9P278	Folliculin-interacting protein 2 OS=Homo sapiens OX=9606 GN=FNIP2 PE=1 SV=2	Phospho [S713(100); S726(100)]
Q9H869	YY1-associated protein 1 OS=Homo sapiens OX=9606 GN=YY1AP1 PE=1 SV=2	Phospho [S711(98.3); T716(98.5); S724(100)]
Q9Y597	BTB/POZ domain-containing protein KCTD3 OS=Homo sapiens OX=9606 GN=KCTD3 PE=1 SV=2	Phospho [S711(100)]
Q02543	Large ribosomal subunit protein eL20 OS=Homo sapiens OX=9606 GN=RPL18A PE=1 SV=2	Phospho [S71(100)]
Q9NR30	Nucleolar RNA helicase 2 OS=Homo sapiens OX=9606 GN=DDX21 PE=1 SV=5	Phospho [S71(100); S89(100); S121(100)]
O15523	ATP-dependent RNA helicase DDX3Y OS=Homo sapiens OX=9606 GN=DDX3Y PE=1 SV=2	Phospho [S71(100); S74(99); S408(100); S592(100)]
O00571	ATP-dependent RNA helicase DDX3X OS=Homo sapiens OX=9606 GN=DDX3X PE=1 SV=3	Phospho [S71(100); S74(99); S102(100); Y104(100); S410(100); S594(100)]
Q9Y6A5	Transforming acidic coiled-coil-containing protein 3 OS=Homo sapiens OX=9606 GN=TACC3 PE=1 SV=1	Phospho [S71(100); S175(98.9); S177(98.9); S250(100); S434(100)]
Q7Z5L9	Interferon regulatory factor 2-binding protein 2 OS=Homo sapiens OX=9606 GN=IRF2BP2 PE=1 SV=2	Phospho [S71(100); S175(100); S240(100); S360(100); S406(99.1); S460(100)]
P48553	Trafficking protein particle complex subunit 10 OS=Homo sapiens OX=9606 GN=TRAPPC10 PE=1 SV=2	Phospho [S708(100); S709(97.9)]
Q86VS8	Protein Hook homolog 3 OS=Homo sapiens OX=9606 GN=HOOK3 PE=1 SV=2	Phospho [S707(100)]
A7KAX9	Rho GTPase-activating protein 32 OS=Homo sapiens OX=9606 GN=ARHGAP32 PE=1 SV=1	Phospho [S706(96)]
Q04637	Eukaryotic translation initiation factor 4 gamma 1 OS=Homo sapiens OX=9606 GN=EIF4G1 PE=1 SV=4	Phospho [S704(100); S766(100); S1092(100); S1185(100); S1187(100); S1194(100); S1209(100); S1231(100); S1238(100); S1596(100)]
Q9NRL2	Bromodomain adjacent to zinc finger domain protein 1A OS=Homo sapiens OX=9606 GN=BAZ1A PE=1 SV=2	Phospho [S702(99.5); T731(100)]
P55072	Transitional endoplasmic reticulum ATPase OS=Homo sapiens OX=9606 GN=VCP PE=1 SV=4	Phospho [S702(100)]
Q96M96	FYVE, RhoGEF and PH domain-containing protein 4 OS=Homo sapiens OX=9606 GN=FGD4 PE=1 SV=2	Phospho [S702(100)]
Q8IXK0	Polyhomeotic-like protein 2 OS=Homo sapiens OX=9606 GN=PHC2 PE=1 SV=1	Phospho [S701(100); S704(100); S751(100)]
Q8NE01	Metal transporter CNNM3 OS=Homo sapiens OX=9606 GN=CNNM3 PE=1 SV=1	Phospho [S700(100)]
P10809	60 kDa heat shock protein, mitochondrial OS=Homo sapiens OX=9606 GN=HSPD1 PE=1 SV=2	Phospho [S70(100)]
Q8TC07	TBC1 domain family member 15 OS=Homo sapiens OX=9606 GN=TBC1D15 PE=1 SV=2	Phospho [S70(100); S675(100)]
Q9UBI6	Guanine nucleotide-binding protein G(I)/G(S)/G(O) subunit gamma-12 OS=Homo sapiens OX=9606 GN=GNG12 PE=1 SV=3	Phospho [S7(99.5)]
Q13206	Probable ATP-dependent RNA helicase DDX10 OS=Homo sapiens OX=9606 GN=DDX10 PE=1 SV=2	Phospho [S7(98.8); S539(100); S831(100)]
P46020	Phosphorylase b kinase regulatory subunit alpha, skeletal muscle isoform OS=Homo sapiens OX=9606 GN=PHKA1 PE=1 SV=2	Phospho [S7(100)]
Q96QK1	Vacuolar protein sorting-associated protein 35 OS=Homo sapiens OX=9606 GN=VPS35 PE=1 SV=2	Phospho [S7(100)]
Q01105	Protein SET OS=Homo sapiens OX=9606 GN=SET PE=1 SV=3	Phospho [S7(100)]
P05114	Non-histone chromosomal protein HMG-14 OS=Homo sapiens OX=9606 GN=HMGN1 PE=1 SV=3	Phospho [S7(100); S8(100); T81(97.2); S86(100); S89(100); S99(100)]
Q9NWV8	BRISC and BRCA1-A complex member 1 OS=Homo sapiens OX=9606 GN=BABAM1 PE=1 SV=1	Phospho [S7(100); S8(100); T27(98.7); S29(100); S49(100)]
P46019	Phosphorylase b kinase regulatory subunit alpha, liver isoform OS=Homo sapiens OX=9606 GN=PHKA2 PE=1 SV=1	Phospho [S7(100); S729(100); S975(98.8); S1015(100); S1044(97.1)]
P08670	Vimentin OS=Homo sapiens OX=9606 GN=VIM PE=1 SV=4	Phospho [S7(100); S29(100); S39(100); S51(100); S73(99.9); S83(100); S325(100); S412(100); S430(100); S459(100)]
Q9NQC3	Reticulon-4 OS=Homo sapiens OX=9606 GN=RTN4 PE=1 SV=2	Phospho [S7(100); S15(100); S182(99); S184(98.1)]
Q9UPW6	DNA-binding protein SATB2 OS=Homo sapiens OX=9606 GN=SATB2 PE=1 SV=2	Phospho [S7(100); S13(100); S20(99.2); S594(99.3)]
Q92541	RNA polymerase-associated protein RTF1 homolog OS=Homo sapiens OX=9606 GN=RTF1 PE=1 SV=4	Phospho [S697(100)]
Q9NSI6	Bromodomain and WD repeat-containing protein 1 OS=Homo sapiens OX=9606 GN=BRWD1 PE=1 SV=4	Phospho [S696(100)]
Q9Y487	V-type proton ATPase 116 kDa subunit a 2 OS=Homo sapiens OX=9606 GN=ATP6V0A2 PE=1 SV=2	Phospho [S695(100); S700(98.2)]
P51532	Transcription activator BRG1 OS=Homo sapiens OX=9606 GN=SMARCA4 PE=1 SV=2	Phospho [S695(100); S699(100); S1382(98.3); T1423(99.7); S1452(100); S1627(100); S1631(100)]
P19634	Sodium/hydrogen exchanger 1 OS=Homo sapiens OX=9606 GN=SLC9A1 PE=1 SV=2	Phospho [S693(99); S703(100); T718(100); S723(100); S766(97.5); S783(98.9); S785(99.5); S796(100)]
Q96TA1	Protein Niban 2 OS=Homo sapiens OX=9606 GN=NIBAN2 PE=1 SV=3	Phospho [S692(99.4); S696(100)]
Q12996	Cleavage stimulation factor subunit 3 OS=Homo sapiens OX=9606 GN=CSTF3 PE=1 SV=1	Phospho [S691(100)]
Q9H6R7	WD repeat and coiled-coil-containing protein OS=Homo sapiens OX=9606 GN=WDCP PE=1 SV=1	Phospho [S690(100)]
Q9H910	Jupiter microtubule associated homolog 2 OS=Homo sapiens OX=9606 GN=JPT2 PE=1 SV=1	Phospho [S69(100); S97(100); S132(100)]
P35251	Replication factor C subunit 1 OS=Homo sapiens OX=9606 GN=RFC1 PE=1 SV=4	Phospho [S69(100); S71(100); S368(100)]
Q16512	Serine/threonine-protein kinase N1 OS=Homo sapiens OX=9606 GN=PKN1 PE=1 SV=2	Phospho [S69(100); S495(100); S916(100)]
Q9H1B7	Probable E3 ubiquitin-protein ligase IRF2BPL OS=Homo sapiens OX=9606 GN=IRF2BPL PE=1 SV=1	Phospho [S69(100); S334(99.2); S547(100); S657(100); S659(100); S662(100)]
Q7L2J0	7SK snRNA methylphosphate capping enzyme OS=Homo sapiens OX=9606 GN=MEPCE PE=1 SV=1	Phospho [S69(100); S152(100); T213(100); S217(99.7); S254(100)]
Q5T5C0	Syntaxin-binding protein 5 OS=Homo sapiens OX=9606 GN=STXBP5 PE=1 SV=1	Phospho [S688(100); S692(98.5); S759(100); S774(98.6); S782(100); S785(100)]
P16070	CD44 antigen OS=Homo sapiens OX=9606 GN=CD44 PE=1 SV=3	Phospho [S686(100); S697(100); S706(100)]
Q8N3V7	Synaptopodin OS=Homo sapiens OX=9606 GN=SYNPO PE=1 SV=2	Phospho [S685(100); S833(100)]
O95573	Fatty acid CoA ligase Acsl3 OS=Homo sapiens OX=9606 GN=ACSL3 PE=1 SV=3	Phospho [S683(100); T688(100)]
P16435	NADPH--cytochrome P450 reductase OS=Homo sapiens OX=9606 GN=POR PE=1 SV=2	Phospho [S68(99.5)]
Q8N103	T-cell activation Rho GTPase-activating protein OS=Homo sapiens OX=9606 GN=TAGAP PE=1 SV=1	Phospho [S68(99.1); S354(99.3); S377(100); S400(100); S415(100); S479(99); S714(100)]
Q99618	Cell division cycle-associated protein 3 OS=Homo sapiens OX=9606 GN=CDCA3 PE=1 SV=1	Phospho [S68(98.6); S87(100)]
Q53EU6	Glycerol-3-phosphate acyltransferase 3 OS=Homo sapiens OX=9606 GN=GPAT3 PE=1 SV=2	Phospho [S68(100)]
Q8IZ73	Pseudouridylate synthase RPUSD2 OS=Homo sapiens OX=9606 GN=RPUSD2 PE=1 SV=2	Phospho [S68(100)]
Q6JBY9	CapZ-interacting protein OS=Homo sapiens OX=9606 GN=RCSD1 PE=1 SV=1	Phospho [S68(100); S83(100); S105(100); S108(100); S116(100); S120(100); S127(98.7); S132(98.6); S177(99.8); S179(100); S216(100); S244(99); S268(99.5); S284(100); S298(100); S333(99.4); S351(100)]
Q99755	Phosphatidylinositol 4-phosphate 5-kinase type-1 alpha OS=Homo sapiens OX=9606 GN=PIP5K1A PE=1 SV=1	Phospho [S68(100); S71(100); S460(99.6); S475(99.5)]
O43294	Transforming growth factor beta-1-induced transcript 1 protein OS=Homo sapiens OX=9606 GN=TGFB1I1 PE=1 SV=2	Phospho [S68(100); S137(100); S141(99); S403(100)]
P16885	1-phosphatidylinositol 4,5-bisphosphate phosphodiesterase gamma-2 OS=Homo sapiens OX=9606 GN=PLCG2 PE=1 SV=4	Phospho [S677(99.1)]
P38935	DNA-binding protein SMUBP-2 OS=Homo sapiens OX=9606 GN=IGHMBP2 PE=1 SV=3	Phospho [S677(99.1)]
Q6P3W7	SCY1-like protein 2 OS=Homo sapiens OX=9606 GN=SCYL2 PE=1 SV=1	Phospho [S677(100); T712(98.9)]
Q9H8Y5	tRNA endonuclease ANKZF1 OS=Homo sapiens OX=9606 GN=ANKZF1 PE=1 SV=1	Phospho [S675(99.4)]
Q6AI39	BRD4-interacting chromatin-remodeling complex-associated protein-like OS=Homo sapiens OX=9606 GN=BICRAL PE=1 SV=2	Phospho [S675(99.2); S980(100)]
Q9BPX3	Condensin complex subunit 3 OS=Homo sapiens OX=9606 GN=NCAPG PE=1 SV=1	Phospho [S674(100)]
O60488	Long-chain-fatty-acid--CoA ligase 4 OS=Homo sapiens OX=9606 GN=ACSL4 PE=1 SV=2	Phospho [S674(100); T679(100)]
Q8WWQ0	PH-interacting protein OS=Homo sapiens OX=9606 GN=PHIP PE=1 SV=2	Phospho [S674(100); S911(100); S1281(100); S1283(100); S1783(100)]
O15063	Granule associated Rac and RHOG effector protein 1 OS=Homo sapiens OX=9606 GN=GARRE1 PE=1 SV=2	Phospho [S673(100); S723(100)]
O14920	Inhibitor of nuclear factor kappa-B kinase subunit beta OS=Homo sapiens OX=9606 GN=IKBKB PE=1 SV=1	Phospho [S672(100)]
P25205	DNA replication licensing factor MCM3 OS=Homo sapiens OX=9606 GN=MCM3 PE=1 SV=3	Phospho [S672(100); T674(100); S681(100); S711(100); T722(100); S728(100)]
Q9UER7	Death domain-associated protein 6 OS=Homo sapiens OX=9606 GN=DAXX PE=1 SV=2	Phospho [S671(100); S688(100); S702(100)]
P46934	E3 ubiquitin-protein ligase NEDD4 OS=Homo sapiens OX=9606 GN=NEDD4 PE=1 SV=4	Phospho [S670(100)]
P25098	Beta-adrenergic receptor kinase 1 OS=Homo sapiens OX=9606 GN=GRK2 PE=1 SV=2	Phospho [S670(100)]
Q99081	Transcription factor 12 OS=Homo sapiens OX=9606 GN=TCF12 PE=1 SV=1	Phospho [S67(98.8); S559(99.5)]
P49590	Histidine--tRNA ligase, mitochondrial OS=Homo sapiens OX=9606 GN=HARS2 PE=1 SV=1	Phospho [S67(100)]
O15042	U2 snRNP-associated SURP motif-containing protein OS=Homo sapiens OX=9606 GN=U2SURP PE=1 SV=2	Phospho [S67(100)]
P19338	Nucleolin OS=Homo sapiens OX=9606 GN=NCL PE=1 SV=3	Phospho [S67(100); S563(100); S591(100); S619(100)]
A0FGR8	Extended synaptotagmin-2 OS=Homo sapiens OX=9606 GN=ESYT2 PE=1 SV=1	Phospho [S669(100); S738(99.6); S739(100); T753(99.1); S755(98.9); S758(100); S761(100)]
O00267	Transcription elongation factor SPT5 OS=Homo sapiens OX=9606 GN=SUPT5H PE=1 SV=1	Phospho [S666(100); T1034(100)]
Q14164	Inhibitor of nuclear factor kappa-B kinase subunit epsilon OS=Homo sapiens OX=9606 GN=IKBKE PE=1 SV=1	Phospho [S664(100)]
Q92538	Golgi-specific brefeldin A-resistance guanine nucleotide exchange factor 1 OS=Homo sapiens OX=9606 GN=GBF1 PE=1 SV=3	Phospho [S663(99.2); S1299(100); S1319(100); T1338(99.6); S1774(100); S1785(100)]
Q96JB2	Conserved oligomeric Golgi complex subunit 3 OS=Homo sapiens OX=9606 GN=COG3 PE=1 SV=3	Phospho [S663(100)]
P16615	Sarcoplasmic/endoplasmic reticulum calcium ATPase 2 OS=Homo sapiens OX=9606 GN=ATP2A2 PE=1 SV=1	Phospho [S663(100)]
Q9Y4E6	WD repeat-containing protein 7 OS=Homo sapiens OX=9606 GN=WDR7 PE=1 SV=2	Phospho [S661(99.4); S1456(98.2)]
Q86YC2	Partner and localizer of BRCA2 OS=Homo sapiens OX=9606 GN=PALB2 PE=1 SV=1	Phospho [S660(100)]
P31946	14-3-3 protein beta/alpha OS=Homo sapiens OX=9606 GN=YWHAB PE=1 SV=3	Phospho [S66(99.5); S132(94.5); S145(93.4); S232(98.8)]
Q8N392	Rho GTPase-activating protein 18 OS=Homo sapiens OX=9606 GN=ARHGAP18 PE=1 SV=3	Phospho [S66(99.2); S610(100)]
Q6P0Q8	Microtubule-associated serine/threonine-protein kinase 2 OS=Homo sapiens OX=9606 GN=MAST2 PE=1 SV=2	Phospho [S66(99.1); S74(100); S148(98.9); S209(100); S290(99.9); S876(100); S1032(100); S1256(100); S1264(98.7)]
P10114	Ras-related protein Rap-2a OS=Homo sapiens OX=9606 GN=RAP2A PE=1 SV=1	Phospho [S66(100)]
Q9Y3L5	Ras-related protein Rap-2c OS=Homo sapiens OX=9606 GN=RAP2C PE=1 SV=1	Phospho [S66(100)]
P61225	Ras-related protein Rap-2b OS=Homo sapiens OX=9606 GN=RAP2B PE=1 SV=1	Phospho [S66(100)]
Q14CS0	UBX domain-containing protein 2B OS=Homo sapiens OX=9606 GN=UBXN2B PE=1 SV=1	Phospho [S66(100)]
Q13077	TNF receptor-associated factor 1 OS=Homo sapiens OX=9606 GN=TRAF1 PE=1 SV=1	Phospho [S66(100); S96(100)]
Q96B23	Protein ARK2N OS=Homo sapiens OX=9606 GN=ARK2N PE=1 SV=3	Phospho [S66(100); S67(100)]
P42166	Lamina-associated polypeptide 2, isoform alpha OS=Homo sapiens OX=9606 GN=TMPO PE=1 SV=2	Phospho [S66(100); S67(100); T74(100); T154(98.1); T160(100); S167(99.2); S433(100)]
P42167	Lamina-associated polypeptide 2, isoforms beta/gamma OS=Homo sapiens OX=9606 GN=TMPO PE=1 SV=2	Phospho [S66(100); S67(100); T74(100); T154(98.1); T160(100); S167(99.2); S180(98.7); T208(100); S306(100)]
Q8IU81	Interferon regulatory factor 2-binding protein 1 OS=Homo sapiens OX=9606 GN=IRF2BP1 PE=1 SV=1	Phospho [S66(100); S384(100); S421(98.5); S436(100); S453(100)]
Q9H307	Pinin OS=Homo sapiens OX=9606 GN=PNN PE=1 SV=5	Phospho [S66(100); S100(99.3); S289(100); S347(100); S381(100); S552(100)]
Q8IU68	Transmembrane channel-like protein 8 OS=Homo sapiens OX=9606 GN=TMC8 PE=1 SV=1	Phospho [S658(99.5)]
O14617	AP-3 complex subunit delta-1 OS=Homo sapiens OX=9606 GN=AP3D1 PE=1 SV=1	Phospho [S658(100); S829(99.1)]
Q6AHZ1	Zinc finger protein 518A OS=Homo sapiens OX=9606 GN=ZNF518A PE=1 SV=2	Phospho [S655(99.5)]
Q6ZMI0	Protein phosphatase 1 regulatory subunit 21 OS=Homo sapiens OX=9606 GN=PPP1R21 PE=1 SV=1	Phospho [S653(99.5)]
Q13613	Phosphatidylinositol-3-phosphate phosphatase MTMR1 OS=Homo sapiens OX=9606 GN=MTMR1 PE=1 SV=4	Phospho [S653(99.2)]
Q8IX21	SMC5-SMC6 complex localization factor protein 2 OS=Homo sapiens OX=9606 GN=SLF2 PE=1 SV=2	Phospho [S653(96.8); S701(100)]
P53618	Coatomer subunit beta OS=Homo sapiens OX=9606 GN=COPB1 PE=1 SV=3	Phospho [S653(100)]
Q13574	Diacylglycerol kinase zeta OS=Homo sapiens OX=9606 GN=DGKZ PE=1 SV=4	Phospho [S652(99.9); S781(100)]
Q8WWI5	Choline transporter-like protein 1 OS=Homo sapiens OX=9606 GN=SLC44A1 PE=1 SV=1	Phospho [S652(100)]
Q04917	14-3-3 protein eta OS=Homo sapiens OX=9606 GN=YWHAH PE=1 SV=4	Phospho [S65(99.5)]
P61981	14-3-3 protein gamma OS=Homo sapiens OX=9606 GN=YWHAG PE=1 SV=2	Phospho [S65(99.5)]
Q9H4X1	Regulator of cell cycle RGCC OS=Homo sapiens OX=9606 GN=RGCC PE=1 SV=1	Phospho [S65(99.4); S67(99.3); S75(97.4); S89(99.1); S97(97)]
Q00536	Cyclin-dependent kinase 16 OS=Homo sapiens OX=9606 GN=CDK16 PE=1 SV=1	Phospho [S65(99.3); S119(100); S153(100)]
Q13541	Eukaryotic translation initiation factor 4E-binding protein 1 OS=Homo sapiens OX=9606 GN=EIF4EBP1 PE=1 SV=3	Phospho [S65(100); T70(100); T77(99.1); T82(92.8); S83(92.8)]
Q9UGJ0	5'-AMP-activated protein kinase subunit gamma-2 OS=Homo sapiens OX=9606 GN=PRKAG2 PE=1 SV=1	Phospho [S65(100); S71(100)]
Q15154	Pericentriolar material 1 protein OS=Homo sapiens OX=9606 GN=PCM1 PE=1 SV=6	Phospho [S65(100); S69(99.6); S93(100); S384(100); S537(100); S542(100); S872(99.4); S960(100); S1188(99.5); S1231(99.4); S1283(100); S1335(100); S1435(100); S1730(100); S1765(99.5); S1768(100); S1776(100)]
Q5TKA1	Protein lin-9 homolog OS=Homo sapiens OX=9606 GN=LIN9 PE=1 SV=1	Phospho [S65(100); S309(100)]
Q13111	Chromatin assembly factor 1 subunit A OS=Homo sapiens OX=9606 GN=CHAF1A PE=1 SV=3	Phospho [S65(100); S206(100); S775(99.1); S777(99.3)]
P49959	Double-strand break repair protein MRE11 OS=Homo sapiens OX=9606 GN=MRE11 PE=1 SV=3	Phospho [S649(99); S688(100); S689(100)]
Q7Z6Z7	E3 ubiquitin-protein ligase HUWE1 OS=Homo sapiens OX=9606 GN=HUWE1 PE=1 SV=3	Phospho [S649(99.4); S1084(100); S1368(100); S1395(100); T1722(100); S1903(100); S1907(100); S2362(100); S2365(99.4); T2537(97.3); S2595(99.4); T2889(99.5); S2918(98.2); S3317(97.6); S3373(98.4); S3555(100); S3560(100); S3662(100); S3752(100); S3757(98.7); T3924(99)]
P21580	Tumor necrosis factor alpha-induced protein 3 OS=Homo sapiens OX=9606 GN=TNFAIP3 PE=1 SV=1	Phospho [S645(99)]
Q9UPY3	Endoribonuclease Dicer OS=Homo sapiens OX=9606 GN=DICER1 PE=1 SV=3	Phospho [S643(100); S1142(100)]
Q9H2Y7	Zinc finger protein 106 OS=Homo sapiens OX=9606 GN=ZNF106 PE=1 SV=1	Phospho [S641(100); S861(100); S1026(100); S1279(97.5); S1370(100); T1372(98.3)]
P35221	Catenin alpha-1 OS=Homo sapiens OX=9606 GN=CTNNA1 PE=1 SV=1	Phospho [S641(100); S652(95.5)]
P13807	Glycogen [starch] synthase, muscle OS=Homo sapiens OX=9606 GN=GYS1 PE=1 SV=2	Phospho [S641(100); S645(100); S653(99.5); S657(100); S710(100); S727(100); T729(98.8); S731(100)]
Q15652	Probable JmjC domain-containing histone demethylation protein 2C OS=Homo sapiens OX=9606 GN=JMJD1C PE=1 SV=2	Phospho [S641(100); S1185(99.2)]
P42224	Signal transducer and activator of transcription 1-alpha/beta OS=Homo sapiens OX=9606 GN=STAT1 PE=1 SV=2	Phospho [S640(100); S727(100)]
P31947	14-3-3 protein sigma OS=Homo sapiens OX=9606 GN=SFN PE=1 SV=1	Phospho [S64(99.5)]
P27348	14-3-3 protein theta OS=Homo sapiens OX=9606 GN=YWHAQ PE=1 SV=1	Phospho [S64(99.5); T226(100)]
O95394	Phosphoacetylglucosamine mutase OS=Homo sapiens OX=9606 GN=PGM3 PE=1 SV=1	Phospho [S64(100)]
Q6P6C2	RNA demethylase ALKBH5 OS=Homo sapiens OX=9606 GN=ALKBH5 PE=1 SV=2	Phospho [S64(100); S69(100); S361(100); S384(100)]
Q96G74	OTU domain-containing protein 5 OS=Homo sapiens OX=9606 GN=OTUD5 PE=1 SV=1	Phospho [S64(100); S508(99.4)]
O75427	Leucine-rich repeat and calponin homology domain-containing protein 4 OS=Homo sapiens OX=9606 GN=LRCH4 PE=1 SV=2	Phospho [S64(100); S300(96.9); S380(100); S432(100); S521(98.9)]
P29692	Elongation factor 1-delta OS=Homo sapiens OX=9606 GN=EEF1D PE=1 SV=5	Phospho [S64(100); S133(100); S162(100)]
Q5H8A4	GPI ethanolamine phosphate transferase 2 OS=Homo sapiens OX=9606 GN=PIGG PE=1 SV=1	Phospho [S639(100)]
Q08999	Retinoblastoma-like protein 2 OS=Homo sapiens OX=9606 GN=RBL2 PE=1 SV=3	Phospho [S639(100); T986(99); S1068(100)]
Q12979	Active breakpoint cluster region-related protein OS=Homo sapiens OX=9606 GN=ABR PE=1 SV=2	Phospho [S638(100)]
Q7Z3T8	Zinc finger FYVE domain-containing protein 16 OS=Homo sapiens OX=9606 GN=ZFYVE16 PE=1 SV=3	Phospho [S635(98.6); S939(100); S946(100)]
Q6MZP7	Protein lin-54 homolog OS=Homo sapiens OX=9606 GN=LIN54 PE=1 SV=3	Phospho [S635(100)]
Q92878	DNA repair protein RAD50 OS=Homo sapiens OX=9606 GN=RAD50 PE=1 SV=1	Phospho [S635(100)]
Q93074	Mediator of RNA polymerase II transcription subunit 12 OS=Homo sapiens OX=9606 GN=MED12 PE=1 SV=4	Phospho [S635(100); S1258(100)]
Q13191	E3 ubiquitin-protein ligase CBL-B OS=Homo sapiens OX=9606 GN=CBLB PE=1 SV=2	Phospho [S634(100)]
A2RUR9	Coiled-coil domain-containing protein 144A OS=Homo sapiens OX=9606 GN=CCDC144A PE=2 SV=1	Phospho [S634(100)]
Q3MJ40	Putative coiled-coil domain-containing protein 144B OS=Homo sapiens OX=9606 GN=CCDC144BP PE=5 SV=1	Phospho [S634(100)]
P42684	Tyrosine-protein kinase ABL2 OS=Homo sapiens OX=9606 GN=ABL2 PE=1 SV=1	Phospho [S631(100); S783(98.6); S820(99.2); S936(100)]
Q7Z6I6	Rho GTPase-activating protein 30 OS=Homo sapiens OX=9606 GN=ARHGAP30 PE=1 SV=3	Phospho [S630(100); S632(100); S678(100); S709(100); S862(99.4); S865(99.3); S996(100); S1086(100)]
Q9NXH8	Torsin-4A OS=Homo sapiens OX=9606 GN=TOR4A PE=1 SV=2	Phospho [S63(99.1)]
Q8WVK2	U4/U6.U5 small nuclear ribonucleoprotein 27 kDa protein OS=Homo sapiens OX=9606 GN=SNRNP27 PE=1 SV=1	Phospho [S63(100)]
P23763	Vesicle-associated membrane protein 1 OS=Homo sapiens OX=9606 GN=VAMP1 PE=1 SV=1	Phospho [S63(100)]
P05412	Transcription factor Jun OS=Homo sapiens OX=9606 GN=JUN PE=1 SV=2	Phospho [S63(100); S73(100)]
P07900	Heat shock protein HSP 90-alpha OS=Homo sapiens OX=9606 GN=HSP90AA1 PE=1 SV=5	Phospho [S63(100); S231(100); S252(100); S263(100); S399(100)]
P31943	Heterogeneous nuclear ribonucleoprotein H OS=Homo sapiens OX=9606 GN=HNRNPH1 PE=1 SV=4	Phospho [S63(100); S104(100)]
Q96JK2	DDB1- and CUL4-associated factor 5 OS=Homo sapiens OX=9606 GN=DCAF5 PE=1 SV=2	Phospho [S628(97.4); S648(98.7); S794(100)]
Q9NPY3	Complement component C1q receptor OS=Homo sapiens OX=9606 GN=CD93 PE=1 SV=3	Phospho [S627(100); S645(100)]
Q9P246	Stromal interaction molecule 2 OS=Homo sapiens OX=9606 GN=STIM2 PE=1 SV=2	Phospho [S626(100); S685(96.3); S697(100)]
Q9BYW2	Histone-lysine N-methyltransferase SETD2 OS=Homo sapiens OX=9606 GN=SETD2 PE=1 SV=3	Phospho [S624(99.8); S744(98.8); T1853(100); S2080(99.2); S2082(100)]
Q9UBL3	Set1/Ash2 histone methyltransferase complex subunit ASH2 OS=Homo sapiens OX=9606 GN=ASH2L PE=1 SV=1	Phospho [S623(100)]
P52292	Importin subunit alpha-1 OS=Homo sapiens OX=9606 GN=KPNA2 PE=1 SV=1	Phospho [S62(99.2)]
O60238	BCL2/adenovirus E1B 19 kDa protein-interacting protein 3-like OS=Homo sapiens OX=9606 GN=BNIP3L PE=1 SV=1	Phospho [S62(98); S63(95.6); S64(95.5); S65(95.5); S118(98.9); S120(100); S166(100)]
Q8N137	Centrobin OS=Homo sapiens OX=9606 GN=CNTROB PE=1 SV=1	Phospho [S62(98.6); S80(100)]
Q8NFG4	Folliculin OS=Homo sapiens OX=9606 GN=FLCN PE=1 SV=1	Phospho [S62(100)]
Q9BTT0	Acidic leucine-rich nuclear phosphoprotein 32 family member E OS=Homo sapiens OX=9606 GN=ANP32E PE=1 SV=1	Phospho [S62(100)]
P14317	Hematopoietic lineage cell-specific protein OS=Homo sapiens OX=9606 GN=HCLS1 PE=1 SV=3	Phospho [S62(100); T272(98.8); S275(100); T308(100)]
P56211	cAMP-regulated phosphoprotein 19 OS=Homo sapiens OX=9606 GN=ARPP19 PE=1 SV=2	Phospho [S62(100); S104(100)]
O43395	U4/U6 small nuclear ribonucleoprotein Prp3 OS=Homo sapiens OX=9606 GN=PRPF3 PE=1 SV=2	Phospho [S619(100)]
Q9UPN6	SR-related and CTD-associated factor 8 OS=Homo sapiens OX=9606 GN=SCAF8 PE=1 SV=1	Phospho [S617(98.2); T619(99.5)]
O60244	Mediator of RNA polymerase II transcription subunit 14 OS=Homo sapiens OX=9606 GN=MED14 PE=1 SV=2	Phospho [S617(100)]
O00429	Dynamin-1-like protein OS=Homo sapiens OX=9606 GN=DNM1L PE=1 SV=2	Phospho [S616(100)]
Q9P2E9	Ribosome-binding protein 1 OS=Homo sapiens OX=9606 GN=RRBP1 PE=1 SV=5	Phospho [S615(100)]
Q9Y6X9	ATPase MORC2 OS=Homo sapiens OX=9606 GN=MORC2 PE=1 SV=2	Phospho [S615(100); T723(97); S725(99.2); S739(100); S743(100); S777(100); S779(100)]
Q13615	Phosphatidylinositol-3,5-bisphosphate 3-phosphatase MTMR3 OS=Homo sapiens OX=9606 GN=MTMR3 PE=1 SV=3	Phospho [S613(100); S647(100); T731(100)]
P52948	Nuclear pore complex protein Nup98-Nup96 OS=Homo sapiens OX=9606 GN=NUP98 PE=1 SV=4	Phospho [S612(100); S623(100); S888(100); S1018(98.4); S1028(94.2); S1060(100); T1070(98.9); T1772(99.4)]
O95782	AP-2 complex subunit alpha-1 OS=Homo sapiens OX=9606 GN=AP2A1 PE=1 SV=3	Phospho [S611(100)]
Q9UKN8	General transcription factor 3C polypeptide 4 OS=Homo sapiens OX=9606 GN=GTF3C4 PE=1 SV=2	Phospho [S611(100)]
Q6Q0C0	E3 ubiquitin-protein ligase TRAF7 OS=Homo sapiens OX=9606 GN=TRAF7 PE=1 SV=1	Phospho [S61(95.7); S88(100)]
P63027	Vesicle-associated membrane protein 2 OS=Homo sapiens OX=9606 GN=VAMP2 PE=1 SV=3	Phospho [S61(100)]
P50395	Rab GDP dissociation inhibitor beta OS=Homo sapiens OX=9606 GN=GDI2 PE=1 SV=2	Phospho [S61(100)]
Q96JM7	Lethal(3)malignant brain tumor-like protein 3 OS=Homo sapiens OX=9606 GN=L3MBTL3 PE=1 SV=2	Phospho [S608(98.6)]
Q9NXD2	Myotubularin-related protein 10 OS=Homo sapiens OX=9606 GN=MTMR10 PE=1 SV=3	Phospho [S607(100); S751(100)]
Q9UMS6	Synaptopodin-2 OS=Homo sapiens OX=9606 GN=SYNPO2 PE=1 SV=2	Phospho [S604(99.5); S611(99); S930(98.3)]
Q8N4C8	Misshapen-like kinase 1 OS=Homo sapiens OX=9606 GN=MINK1 PE=1 SV=2	Phospho [S601(100); S674(98.2); S732(98.6); S763(100); S918(92.6)]
P51116	RNA-binding protein FXR2 OS=Homo sapiens OX=9606 GN=FXR2 PE=1 SV=2	Phospho [S601(100); S603(100)]
Q9Y4I1	Unconventional myosin-Va OS=Homo sapiens OX=9606 GN=MYO5A PE=1 SV=2	Phospho [S600(100); S1652(99.2)]
Q6PL18	ATPase family AAA domain-containing protein 2 OS=Homo sapiens OX=9606 GN=ATAD2 PE=1 SV=1	Phospho [S60(98.8); S61(99); S1243(99.1)]
Q07820	Induced myeloid leukemia cell differentiation protein Mcl-1 OS=Homo sapiens OX=9606 GN=MCL1 PE=1 SV=3	Phospho [S60(98.3); S64(100)]
Q8NG31	Outer kinetochore KNL1 complex subunit KNL1 OS=Homo sapiens OX=9606 GN=KNL1 PE=1 SV=3	Phospho [S60(100)]
P51114	RNA-binding protein FXR1 OS=Homo sapiens OX=9606 GN=FXR1 PE=1 SV=3	Phospho [S60(100)]
Q92845	Kinesin-associated protein 3 OS=Homo sapiens OX=9606 GN=KIFAP3 PE=1 SV=2	Phospho [S60(100)]
P43487	Ran-specific GTPase-activating protein OS=Homo sapiens OX=9606 GN=RANBP1 PE=1 SV=1	Phospho [S60(100)]
O00629	Importin subunit alpha-3 OS=Homo sapiens OX=9606 GN=KPNA4 PE=1 SV=1	Phospho [S60(100)]
P26651	mRNA decay activator protein ZFP36 OS=Homo sapiens OX=9606 GN=ZFP36 PE=1 SV=1	Phospho [S60(100); S88(100); S93(100); S323(100)]
Q13442	28 kDa heat- and acid-stable phosphoprotein OS=Homo sapiens OX=9606 GN=PDAP1 PE=1 SV=1	Phospho [S60(100); S63(100); S108(100)]
Q659C4	La-related protein 1B OS=Homo sapiens OX=9606 GN=LARP1B PE=1 SV=2	Phospho [S60(100); S340(100); S343(100); S361(99); S593(100); S906(100)]
Q96ER3	Protein SAAL1 OS=Homo sapiens OX=9606 GN=SAAL1 PE=1 SV=2	Phospho [S6(100)]
O75563	Src kinase-associated phosphoprotein 2 OS=Homo sapiens OX=9606 GN=SKAP2 PE=1 SV=1	Phospho [S6(100)]
A0A2R8Y4L2	Heterogeneous nuclear ribonucleoprotein A1-like 3 OS=Homo sapiens OX=9606 GN=HNRNPA1L3 PE=1 SV=2	Phospho [S6(100); S22(100)]
P09651	Heterogeneous nuclear ribonucleoprotein A1 OS=Homo sapiens OX=9606 GN=HNRNPA1 PE=1 SV=5	Phospho [S6(100); S22(100); S95(100)]
Q15742	NGFI-A-binding protein 2 OS=Homo sapiens OX=9606 GN=NAB2 PE=1 SV=1	Phospho [S6(100); S159(100); S162(100); S171(100); T434(100); S479(100)]
Q8N554	Zinc finger protein 276 OS=Homo sapiens OX=9606 GN=ZNF276 PE=1 SV=4	Phospho [S599(99.3)]
P52306	Rap1 GTPase-GDP dissociation stimulator 1 OS=Homo sapiens OX=9606 GN=RAP1GDS1 PE=1 SV=3	Phospho [S597(99.7)]
Q9Y3R5	Protein DOP1B OS=Homo sapiens OX=9606 GN=DOP1B PE=1 SV=5	Phospho [S597(100); S681(100); S717(98.7); S1021(100); S1085(100)]
Q9NYZ3	G2 and S phase-expressed protein 1 OS=Homo sapiens OX=9606 GN=GTSE1 PE=1 SV=4	Phospho [S594(97.6)]
O43312	Protein MTSS 1 OS=Homo sapiens OX=9606 GN=MTSS1 PE=1 SV=2	Phospho [S594(100)]
P53794	Sodium/myo-inositol cotransporter OS=Homo sapiens OX=9606 GN=SLC5A3 PE=1 SV=4	Phospho [S594(100)]
P55265	Double-stranded RNA-specific adenosine deaminase OS=Homo sapiens OX=9606 GN=ADAR PE=1 SV=4	Phospho [S593(98.9); T601(100)]
Q86VP1	Tax1-binding protein 1 OS=Homo sapiens OX=9606 GN=TAX1BP1 PE=1 SV=2	Phospho [S593(100); S666(100)]
O00562	Membrane-associated phosphatidylinositol transfer protein 1 OS=Homo sapiens OX=9606 GN=PITPNM1 PE=1 SV=4	Phospho [S593(100); S600(100); T1223(100)]
Q9BXW9	Fanconi anemia group D2 protein OS=Homo sapiens OX=9606 GN=FANCD2 PE=1 SV=2	Phospho [S592(99.1)]
Q5VSL9	Striatin-interacting protein 1 OS=Homo sapiens OX=9606 GN=STRIP1 PE=1 SV=1	Phospho [S59(98); S335(100); S788(100)]
Q9UBB9	Tuftelin-interacting protein 11 OS=Homo sapiens OX=9606 GN=TFIP11 PE=1 SV=1	Phospho [S59(100); S98(100); S210(100)]
Q14739	Delta(14)-sterol reductase LBR OS=Homo sapiens OX=9606 GN=LBR PE=1 SV=2	Phospho [S59(100); S97(100); S99(100); S516(100)]
P52756	RNA-binding protein 5 OS=Homo sapiens OX=9606 GN=RBM5 PE=1 SV=2	Phospho [S59(100); S621(98.6); S624(100)]
Q14135	Transcription cofactor vestigial-like protein 4 OS=Homo sapiens OX=9606 GN=VGLL4 PE=1 SV=5	Phospho [S59(100); S149(100); S274(94.9)]
Q9NRY4	Rho GTPase-activating protein 35 OS=Homo sapiens OX=9606 GN=ARHGAP35 PE=1 SV=3	Phospho [S589(100); S770(98.2); S970(100); S975(100); Y1105(98.9); S1179(100)]
Q15648	Mediator of RNA polymerase II transcription subunit 1 OS=Homo sapiens OX=9606 GN=MED1 PE=1 SV=4	Phospho [S588(100); T1051(100); T1440(99.1); S1479(100)]
Q9H0K1	Serine/threonine-protein kinase SIK2 OS=Homo sapiens OX=9606 GN=SIK2 PE=1 SV=1	Phospho [S587(99.6)]
O00186	Syntaxin-binding protein 3 OS=Homo sapiens OX=9606 GN=STXBP3 PE=1 SV=2	Phospho [S587(100)]
Q92608	Dedicator of cytokinesis protein 2 OS=Homo sapiens OX=9606 GN=DOCK2 PE=1 SV=2	Phospho [S587(100); S1685(100); S1706(99.7); S1731(100)]
Q9HCC9	Lateral signaling target protein 2 homolog OS=Homo sapiens OX=9606 GN=ZFYVE28 PE=1 SV=3	Phospho [S586(100)]
Q9NVU7	Protein SDA1 homolog OS=Homo sapiens OX=9606 GN=SDAD1 PE=1 SV=3	Phospho [S585(100)]
O75534	Cold shock domain-containing protein E1 OS=Homo sapiens OX=9606 GN=CSDE1 PE=1 SV=2	Phospho [S584(99.4); T761(100)]
Q9UNA1	Rho GTPase-activating protein 26 OS=Homo sapiens OX=9606 GN=ARHGAP26 PE=1 SV=1	Phospho [S584(100)]
Q71RC2	La-related protein 4 OS=Homo sapiens OX=9606 GN=LARP4 PE=1 SV=3	Phospho [S583(100); S722(100)]
Q8TD16	Protein bicaudal D homolog 2 OS=Homo sapiens OX=9606 GN=BICD2 PE=1 SV=1	Phospho [S582(100)]
Q9H0B6	Kinesin light chain 2 OS=Homo sapiens OX=9606 GN=KLC2 PE=1 SV=1	Phospho [S582(100)]
P29597	Non-receptor tyrosine-protein kinase TYK2 OS=Homo sapiens OX=9606 GN=TYK2 PE=1 SV=3	Phospho [S580(99.5); S821(100); S858(100); T890(98.2)]
P0DJ93	Small integral membrane protein 13 OS=Homo sapiens OX=9606 GN=SMIM13 PE=1 SV=1	Phospho [S58(99); S60(99); T62(99)]
P46087	28S rRNA (cytosine(4447)-C(5))-methyltransferase OS=Homo sapiens OX=9606 GN=NOP2 PE=1 SV=2	Phospho [S58(100); S67(100); S181(100); T185(100); S732(99.2)]
P08238	Heat shock protein HSP 90-beta OS=Homo sapiens OX=9606 GN=HSP90AB1 PE=1 SV=4	Phospho [S58(100); S226(100); S255(100); S261(100); S391(100); S452(100)]
Q58FF7	Putative heat shock protein HSP 90-beta-3 OS=Homo sapiens OX=9606 GN=HSP90AB3P PE=5 SV=1	Phospho [S58(100); S205(100)]
Q58FF8	Putative heat shock protein HSP 90-beta 2 OS=Homo sapiens OX=9606 GN=HSP90AB2P PE=1 SV=2	Phospho [S58(100); S177(100); S183(100)]
Q8NHL6	Leukocyte immunoglobulin-like receptor subfamily B member 1 OS=Homo sapiens OX=9606 GN=LILRB1 PE=1 SV=1	Phospho [S579(100)]
Q9UGU0	Transcription factor 20 OS=Homo sapiens OX=9606 GN=TCF20 PE=1 SV=3	Phospho [S574(100); S966(97); S1322(100); S1522(100); T1671(100)]
Q14738	Serine/threonine-protein phosphatase 2A 56 kDa regulatory subunit delta isoform OS=Homo sapiens OX=9606 GN=PPP2R5D PE=1 SV=1	Phospho [S573(100)]
Q8TB24	Ras and Rab interactor 3 OS=Homo sapiens OX=9606 GN=RIN3 PE=1 SV=4	Phospho [S572(100)]
Q9NV88	Integrator complex subunit 9 OS=Homo sapiens OX=9606 GN=INTS9 PE=1 SV=2	Phospho [S572(100)]
Q92841	Probable ATP-dependent RNA helicase DDX17 OS=Homo sapiens OX=9606 GN=DDX17 PE=1 SV=2	Phospho [S571(98.8)]
O14526	F-BAR domain only protein 1 OS=Homo sapiens OX=9606 GN=FCHO1 PE=1 SV=2	Phospho [S570(100)]
Q9UKE5	TRAF2 and NCK-interacting protein kinase OS=Homo sapiens OX=9606 GN=TNIK PE=1 SV=1	Phospho [S570(100); S610(99.3); S640(100); S678(100); S680(100); S688(100); S707(99.2); S764(99.5); S769(100)]
P30273	High affinity immunoglobulin epsilon receptor subunit gamma OS=Homo sapiens OX=9606 GN=FCER1G PE=1 SV=1	Phospho [S57(99.3); S69(99.7); T75(98.9)]
P60660	Myosin light polypeptide 6 OS=Homo sapiens OX=9606 GN=MYL6 PE=1 SV=2	Phospho [S57(100)]
O00264	Membrane-associated progesterone receptor component 1 OS=Homo sapiens OX=9606 GN=PGRMC1 PE=1 SV=3	Phospho [S57(100); T74(100); S181(100)]
O75351	Vacuolar protein sorting-associated protein 4B OS=Homo sapiens OX=9606 GN=VPS4B PE=1 SV=2	Phospho [S57(100); S102(100)]
O15067	Phosphoribosylformylglycinamidine synthase OS=Homo sapiens OX=9606 GN=PFAS PE=1 SV=4	Phospho [S569(100)]
P00519	Tyrosine-protein kinase ABL1 OS=Homo sapiens OX=9606 GN=ABL1 PE=1 SV=4	Phospho [S569(100); S718(100); T852(98.3)]
Q9NS87	Kinesin-like protein KIF15 OS=Homo sapiens OX=9606 GN=KIF15 PE=1 SV=1	Phospho [S568(100)]
Q9H792	Inactive tyrosine-protein kinase PEAK1 OS=Homo sapiens OX=9606 GN=PEAK1 PE=1 SV=4	Phospho [S568(100); S572(100); S779(90.8); S826(95.1); S1217(100)]
P42345	Serine/threonine-protein kinase mTOR OS=Homo sapiens OX=9606 GN=MTOR PE=1 SV=1	Phospho [S567(100); T2444(96); S2448(99)]
Q9ULE0	Protein WWC3 OS=Homo sapiens OX=9606 GN=WWC3 PE=1 SV=4	Phospho [S566(100); S687(100); S1051(100)]
O94953	Lysine-specific demethylase 4B OS=Homo sapiens OX=9606 GN=KDM4B PE=1 SV=4	Phospho [S566(100); S1036(99.5); T1065(100)]
Q9NSK0	Kinesin light chain 4 OS=Homo sapiens OX=9606 GN=KLC4 PE=1 SV=3	Phospho [S565(99.6); S590(100)]
Q6PJI9	GATOR2 complex protein WDR59 OS=Homo sapiens OX=9606 GN=WDR59 PE=1 SV=2	Phospho [S564(99.3); S822(100)]
P27824	Calnexin OS=Homo sapiens OX=9606 GN=CANX PE=1 SV=2	Phospho [S564(100); S583(100)]
Q8TEP8	Centrosomal protein of 192 kDa OS=Homo sapiens OX=9606 GN=CEP192 PE=1 SV=3	Phospho [S563(99.4); S1751(97.6); S2110(98.8)]
Q9UPQ9	Trinucleotide repeat-containing gene 6B protein OS=Homo sapiens OX=9606 GN=TNRC6B PE=1 SV=4	Phospho [S563(98.1)]
P48382	DNA-binding protein RFX5 OS=Homo sapiens OX=9606 GN=RFX5 PE=1 SV=1	Phospho [S563(100)]
Q13948	Protein CASP OS=Homo sapiens OX=9606 GN=CUX1 PE=1 SV=2	Phospho [S562(97.7)]
O75037	Kinesin-like protein KIF21B OS=Homo sapiens OX=9606 GN=KIF21B PE=1 SV=2	Phospho [S562(100); S1149(100); S1197(100); S1215(100); T1237(100); S1258(99.2); S1269(100); S1272(100)]
Q9Y217	Phosphatidylinositol-3,5-bisphosphate 3-phosphatase MTMR6 OS=Homo sapiens OX=9606 GN=MTMR6 PE=1 SV=3	Phospho [S561(100); S611(100)]
O00505	Importin subunit alpha-4 OS=Homo sapiens OX=9606 GN=KPNA3 PE=1 SV=2	Phospho [S56(98.8); S60(100)]
Q86XP1	Diacylglycerol kinase eta OS=Homo sapiens OX=9606 GN=DGKH PE=1 SV=1	Phospho [S56(100)]
Q14156	Protein EFR3 homolog A OS=Homo sapiens OX=9606 GN=EFR3A PE=1 SV=2	Phospho [S56(100)]
P28066	Proteasome subunit alpha type-5 OS=Homo sapiens OX=9606 GN=PSMA5 PE=1 SV=3	Phospho [S56(100)]
O95758	Polypyrimidine tract-binding protein 3 OS=Homo sapiens OX=9606 GN=PTBP3 PE=1 SV=2	Phospho [S56(100); S454(100)]
Q5JSP0	FYVE, RhoGEF and PH domain-containing protein 3 OS=Homo sapiens OX=9606 GN=FGD3 PE=1 SV=1	Phospho [S56(100); S128(100); S446(100)]
Q8N2Y8	AP-4 complex accessory subunit RUSC2 OS=Homo sapiens OX=9606 GN=RUSC2 PE=1 SV=3	Phospho [S559(100); S781(99.6)]
Q9BZE4	GTP-binding protein 4 OS=Homo sapiens OX=9606 GN=GTPBP4 PE=1 SV=3	Phospho [S558(100)]
Q9H8M2	Bromodomain-containing protein 9 OS=Homo sapiens OX=9606 GN=BRD9 PE=1 SV=2	Phospho [S557(96.8); S566(100); S588(100)]
Q8WX92	Negative elongation factor B OS=Homo sapiens OX=9606 GN=NELFB PE=1 SV=1	Phospho [S557(100)]
O95453	Poly(A)-specific ribonuclease PARN OS=Homo sapiens OX=9606 GN=PARN PE=1 SV=1	Phospho [S557(100); S619(100); S623(99.4)]
Q9H1A4	Anaphase-promoting complex subunit 1 OS=Homo sapiens OX=9606 GN=ANAPC1 PE=1 SV=1	Phospho [S555(100); S688(100)]
P37173	TGF-beta receptor type-2 OS=Homo sapiens OX=9606 GN=TGFBR2 PE=1 SV=2	Phospho [S553(100)]
Q6ZTN6	Ankyrin repeat domain-containing protein 13D OS=Homo sapiens OX=9606 GN=ANKRD13D PE=1 SV=3	Phospho [S552(100); T556(100)]
Q96QT4	Transient receptor potential cation channel subfamily M member 7 OS=Homo sapiens OX=9606 GN=TRPM7 PE=1 SV=1	Phospho [S552(100); S1361(100); S1387(97.3); S1504(99.7); S1569(98.6)]
Q9NPH3	Interleukin-1 receptor accessory protein OS=Homo sapiens OX=9606 GN=IL1RAP PE=1 SV=2	Phospho [S551(99.1); S555(100); S556(100)]
Q9Y2K2	Serine/threonine-protein kinase SIK3 OS=Homo sapiens OX=9606 GN=SIK3 PE=1 SV=4	Phospho [S551(100); S626(100); S974(100)]
O95819	Mitogen-activated protein kinase kinase kinase kinase 4 OS=Homo sapiens OX=9606 GN=MAP4K4 PE=1 SV=2	Phospho [S550(100); S602(98.3); S629(100); S631(100); S639(100); S801(99.3); S830(100); S900(100)]
Q7Z3D4	LysM and putative peptidoglycan-binding domain-containing protein 3 OS=Homo sapiens OX=9606 GN=LYSMD3 PE=1 SV=2	Phospho [S55(99)]
Q9BUA3	Spindlin interactor and repressor of chromatin-binding protein OS=Homo sapiens OX=9606 GN=SPINDOC PE=1 SV=3	Phospho [S55(95.9); S148(100); S308(100)]
Q66PJ3	ADP-ribosylation factor-like protein 6-interacting protein 4 OS=Homo sapiens OX=9606 GN=ARL6IP4 PE=1 SV=3	Phospho [S55(91.4); S57(99.5); S148(100)]
Q9BV40	Vesicle-associated membrane protein 8 OS=Homo sapiens OX=9606 GN=VAMP8 PE=1 SV=1	Phospho [S55(100)]
Q99829	Copine-1 OS=Homo sapiens OX=9606 GN=CPNE1 PE=1 SV=1	Phospho [S55(100)]
Q96FS4	Signal-induced proliferation-associated protein 1 OS=Homo sapiens OX=9606 GN=SIPA1 PE=1 SV=1	Phospho [S55(100); T64(99.1); S67(100); S74(100); S837(99.1); S839(100)]
Q147X3	N-alpha-acetyltransferase 30 OS=Homo sapiens OX=9606 GN=NAA30 PE=1 SV=1	Phospho [S55(100); S152(100)]
Q5M775	Cytospin-B OS=Homo sapiens OX=9606 GN=SPECC1 PE=1 SV=1	Phospho [S55(100); S134(99.4); S325(98.4); S914(98.3)]
Q96QG7	Myotubularin-related protein 9 OS=Homo sapiens OX=9606 GN=MTMR9 PE=1 SV=1	Phospho [S548(100)]
Q15027	Arf-GAP with coiled-coil, ANK repeat and PH domain-containing protein 1 OS=Homo sapiens OX=9606 GN=ACAP1 PE=1 SV=1	Phospho [S547(99.3); T739(100)]
Q15022	Polycomb protein SUZ12 OS=Homo sapiens OX=9606 GN=SUZ12 PE=1 SV=3	Phospho [S546(100); S583(100)]
Q9P206	NHS-like protein 3 OS=Homo sapiens OX=9606 GN=NHSL3 PE=1 SV=2	Phospho [S545(100); S669(100); S673(100); S858(100); S862(100); S929(100); S971(100)]
Q13144	Translation initiation factor eIF2B subunit epsilon OS=Homo sapiens OX=9606 GN=EIF2B5 PE=1 SV=3	Phospho [S544(100)]
P17987	T-complex protein 1 subunit alpha OS=Homo sapiens OX=9606 GN=TCP1 PE=1 SV=1	Phospho [S544(100); S551(100)]
O60566	Mitotic checkpoint serine/threonine-protein kinase BUB1 beta OS=Homo sapiens OX=9606 GN=BUB1B PE=1 SV=3	Phospho [S543(100); S670(100)]
Q9UKV5	E3 ubiquitin-protein ligase AMFR OS=Homo sapiens OX=9606 GN=AMFR PE=1 SV=2	Phospho [S542(100)]
P11171	Protein 4.1 OS=Homo sapiens OX=9606 GN=EPB41 PE=1 SV=4	Phospho [S542(100); T565(97.1); S684(100); S709(99.6)]
O75509	Tumor necrosis factor receptor superfamily member 21 OS=Homo sapiens OX=9606 GN=TNFRSF21 PE=1 SV=1	Phospho [S541(100)]
Q8NBN3	Transmembrane protein 87A OS=Homo sapiens OX=9606 GN=TMEM87A PE=1 SV=3	Phospho [S540(100)]
Q96MW5	Conserved oligomeric Golgi complex subunit 8 OS=Homo sapiens OX=9606 GN=COG8 PE=1 SV=2	Phospho [S54(100)]
Q07352	mRNA decay activator protein ZFP36L1 OS=Homo sapiens OX=9606 GN=ZFP36L1 PE=1 SV=1	Phospho [S54(100); S90(100); S92(99.6); S334(100)]
P68133	Actin, alpha skeletal muscle OS=Homo sapiens OX=9606 GN=ACTA1 PE=1 SV=1	Phospho [S54(100); S62(100); Y220(100); T231(100); S241(100); S302(99.2)]
Q14789	Golgin subfamily B member 1 OS=Homo sapiens OX=9606 GN=GOLGB1 PE=1 SV=2	Phospho [S539(97.7); S3124(100)]
O75151	Lysine-specific demethylase PHF2 OS=Homo sapiens OX=9606 GN=PHF2 PE=1 SV=4	Phospho [S537(99.7); S625(100); S899(100); S905(98.6)]
Q6XQN6	Nicotinate phosphoribosyltransferase OS=Homo sapiens OX=9606 GN=NAPRT PE=1 SV=2	Phospho [S537(100)]
Q02040	A-kinase anchor protein 17A OS=Homo sapiens OX=9606 GN=AKAP17A PE=1 SV=2	Phospho [S537(100)]
Q9ULC8	Palmitoyltransferase ZDHHC8 OS=Homo sapiens OX=9606 GN=ZDHHC8 PE=1 SV=3	Phospho [S537(100)]
Q01970	1-phosphatidylinositol 4,5-bisphosphate phosphodiesterase beta-3 OS=Homo sapiens OX=9606 GN=PLCB3 PE=1 SV=2	Phospho [S537(100)]
Q6DD88	Atlastin-3 OS=Homo sapiens OX=9606 GN=ATL3 PE=1 SV=1	Phospho [S535(100)]
Q5TC82	Roquin-1 OS=Homo sapiens OX=9606 GN=RC3H1 PE=1 SV=1	Phospho [S535(100)]
Q7Z591	Microtubule organization protein AKNA OS=Homo sapiens OX=9606 GN=AKNA PE=1 SV=2	Phospho [S534(96.8); S935(100); S1043(99.2); S1228(100); S1377(99.3)]
Q9Y2L9	Leucine-rich repeat and calponin homology domain-containing protein 1 OS=Homo sapiens OX=9606 GN=LRCH1 PE=1 SV=3	Phospho [S532(100); S536(99.3)]
O60504	Vinexin OS=Homo sapiens OX=9606 GN=SORBS3 PE=1 SV=2	Phospho [S530(100); S544(100); S545(100)]
Q9BTA9	WW domain-containing adapter protein with coiled-coil OS=Homo sapiens OX=9606 GN=WAC PE=1 SV=3	Phospho [S53(100); S64(100); T293(100); S523(97)]
Q9P2R6	Arginine-glutamic acid dipeptide repeats protein OS=Homo sapiens OX=9606 GN=RERE PE=1 SV=2	Phospho [S53(100); S56(100); S142(97.7); S594(100); S600(99.6); S642(100); S656(100); S675(100); S679(100)]
Q8WW12	PEST proteolytic signal-containing nuclear protein OS=Homo sapiens OX=9606 GN=PCNP PE=1 SV=2	Phospho [S53(100); S108(98.8); S119(100); S147(100)]
Q9UPN7	Serine/threonine-protein phosphatase 6 regulatory subunit 1 OS=Homo sapiens OX=9606 GN=PPP6R1 PE=1 SV=5	Phospho [S529(99); S664(75); S667(75); T668(75); S670(75)]
Q5T0F9	Coiled-coil and C2 domain-containing protein 1B OS=Homo sapiens OX=9606 GN=CC2D1B PE=1 SV=1	Phospho [S528(100)]
O60318	Germinal-center associated nuclear protein OS=Homo sapiens OX=9606 GN=MCM3AP PE=1 SV=2	Phospho [S527(99.1); S538(100)]
Q7KYR7	Butyrophilin subfamily 2 member A1 OS=Homo sapiens OX=9606 GN=BTN2A1 PE=1 SV=3	Phospho [S526(100)]
Q7Z5R6	Amyloid beta A4 precursor protein-binding family B member 1-interacting protein OS=Homo sapiens OX=9606 GN=APBB1IP PE=1 SV=1	Phospho [S526(100); T534(100)]
Q9BWT3	Poly(A) polymerase gamma OS=Homo sapiens OX=9606 GN=PAPOLG PE=1 SV=2	Phospho [S525(100); S552(97.5); S599(100); S648(100); S684(100); S708(100); S715(98.3)]
Q16584	Mitogen-activated protein kinase kinase kinase 11 OS=Homo sapiens OX=9606 GN=MAP3K11 PE=1 SV=1	Phospho [S524(99.7)]
Q7Z4H7	HAUS augmin-like complex subunit 6 OS=Homo sapiens OX=9606 GN=HAUS6 PE=1 SV=2	Phospho [S524(99.1); T584(100); S805(98.7); S908(100)]
Q5ZPR3	CD276 antigen OS=Homo sapiens OX=9606 GN=CD276 PE=1 SV=1	Phospho [S523(98.9); S525(100)]
Q08AE8	Protein spire homolog 1 OS=Homo sapiens OX=9606 GN=SPIRE1 PE=1 SV=3	Phospho [S523(100)]
Q8WVV5	Butyrophilin subfamily 2 member A2 OS=Homo sapiens OX=9606 GN=BTN2A2 PE=1 SV=2	Phospho [S522(100)]
Q14195	Dihydropyrimidinase-related protein 3 OS=Homo sapiens OX=9606 GN=DPYSL3 PE=1 SV=1	Phospho [S522(100)]
Q9C0E2	Exportin-4 OS=Homo sapiens OX=9606 GN=XPO4 PE=1 SV=2	Phospho [S521(100)]
Q15057	Arf-GAP with coiled-coil, ANK repeat and PH domain-containing protein 2 OS=Homo sapiens OX=9606 GN=ACAP2 PE=1 SV=3	Phospho [S521(100)]
Q8TEH3	DENN domain-containing protein 1A OS=Homo sapiens OX=9606 GN=DENND1A PE=1 SV=2	Phospho [S520(99.1); S523(100); S592(100); T707(100); S986(100)]
Q8N1G4	Leucine-rich repeat-containing protein 47 OS=Homo sapiens OX=9606 GN=LRRC47 PE=1 SV=1	Phospho [S520(98)]
Q99490	Arf-GAP with GTPase, ANK repeat and PH domain-containing protein 2 OS=Homo sapiens OX=9606 GN=AGAP2 PE=1 SV=2	Phospho [S520(100); S638(100); S808(100); S927(100); S929(98.2); S985(100)]
P30086	Phosphatidylethanolamine-binding protein 1 OS=Homo sapiens OX=9606 GN=PEBP1 PE=1 SV=3	Phospho [S52(99.4)]
Q16204	Coiled-coil domain-containing protein 6 OS=Homo sapiens OX=9606 GN=CCDC6 PE=1 SV=2	Phospho [S52(98.9); S240(100); S244(100)]
Q9Y6D6	Brefeldin A-inhibited guanine nucleotide-exchange protein 1 OS=Homo sapiens OX=9606 GN=ARFGEF1 PE=1 SV=2	Phospho [S52(98.6); S1079(97.8); S1569(100)]
P23458	Tyrosine-protein kinase JAK1 OS=Homo sapiens OX=9606 GN=JAK1 PE=1 SV=2	Phospho [S52(100)]
Q96JN2	Coiled-coil domain-containing protein 136 OS=Homo sapiens OX=9606 GN=CCDC136 PE=1 SV=3	Phospho [S52(100)]
O75154	Rab11 family-interacting protein 3 OS=Homo sapiens OX=9606 GN=RAB11FIP3 PE=1 SV=1	Phospho [S52(100)]
P60709	Actin, cytoplasmic 1 OS=Homo sapiens OX=9606 GN=ACTB PE=1 SV=1	Phospho [S52(100); S60(100); T148(95.9); T149(95.9); Y166(85.3); S239(100); Y294(99); T297(100); Y362(100); S365(100)]
P63261	Actin, cytoplasmic 2 OS=Homo sapiens OX=9606 GN=ACTG1 PE=1 SV=1	Phospho [S52(100); S60(100); T148(95.9); T149(95.9); Y166(85.3); S239(100); Y294(99); T297(100); Y362(100); S365(100)]
Q9H2H9	Sodium-coupled neutral amino acid symporter 1 OS=Homo sapiens OX=9606 GN=SLC38A1 PE=1 SV=1	Phospho [S52(100); S56(100)]
P55081	Microfibrillar-associated protein 1 OS=Homo sapiens OX=9606 GN=MFAP1 PE=1 SV=2	Phospho [S52(100); S53(100); S116(100); S118(100); S132(100); S133(100); T267(100)]
P17706	Tyrosine-protein phosphatase non-receptor type 2 OS=Homo sapiens OX=9606 GN=PTPN2 PE=1 SV=2	Phospho [S52(100); S304(100)]
O00567	Nucleolar protein 56 OS=Homo sapiens OX=9606 GN=NOP56 PE=1 SV=4	Phospho [S519(97.2); S520(97.2); S563(100); S569(100); S570(100)]
Q92834	X-linked retinitis pigmentosa GTPase regulator OS=Homo sapiens OX=9606 GN=RPGR PE=1 SV=2	Phospho [S518(100); S961(100)]
Q5T8P6	RNA-binding protein 26 OS=Homo sapiens OX=9606 GN=RBM26 PE=1 SV=3	Phospho [S518(100); S608(97.9); S616(99.3)]
Q8WVR3	Trafficking protein particle complex subunit 14 OS=Homo sapiens OX=9606 GN=TRAPPC14 PE=1 SV=2	Phospho [S517(100)]
Q99698	Lysosomal-trafficking regulator OS=Homo sapiens OX=9606 GN=LYST PE=1 SV=3	Phospho [S517(100); S1225(98.2); S1227(98.2); S1503(100); S2105(99.7); S2124(100); S2149(100); S2217(100); S2627(100)]
Q8TDF6	RAS guanyl-releasing protein 4 OS=Homo sapiens OX=9606 GN=RASGRP4 PE=1 SV=2	Phospho [S515(100)]
Q8WYL5	Protein phosphatase Slingshot homolog 1 OS=Homo sapiens OX=9606 GN=SSH1 PE=1 SV=2	Phospho [S515(100); S583(99.5); S897(97.9); S937(100); S1042(97.5)]
Q14149	MORC family CW-type zinc finger protein 3 OS=Homo sapiens OX=9606 GN=MORC3 PE=1 SV=3	Phospho [S514(100)]
Q9UK59	Lariat debranching enzyme OS=Homo sapiens OX=9606 GN=DBR1 PE=1 SV=2	Phospho [S514(100)]
Q86V48	Leucine zipper protein 1 OS=Homo sapiens OX=9606 GN=LUZP1 PE=1 SV=2	Phospho [S512(99); S611(100); S659(100); S932(100)]
Q96D09	G-protein coupled receptor-associated sorting protein 2 OS=Homo sapiens OX=9606 GN=GPRASP2 PE=1 SV=1	Phospho [S512(98)]
P78527	DNA-dependent protein kinase catalytic subunit OS=Homo sapiens OX=9606 GN=PRKDC PE=1 SV=3	Phospho [S511(100); S2612(100); T2620(100); S2624(100); Y3168(100); S3205(100); S4026(100)]
Q96L92	Sorting nexin-27 OS=Homo sapiens OX=9606 GN=SNX27 PE=1 SV=2	Phospho [S51(100)]
O95801	Tetratricopeptide repeat protein 4 OS=Homo sapiens OX=9606 GN=TTC4 PE=1 SV=3	Phospho [S51(100)]
Q16514	Transcription initiation factor TFIID subunit 12 OS=Homo sapiens OX=9606 GN=TAF12 PE=1 SV=1	Phospho [S51(100)]
O43818	U3 small nucleolar RNA-interacting protein 2 OS=Homo sapiens OX=9606 GN=RRP9 PE=1 SV=1	Phospho [S51(100)]
P18858	DNA ligase 1 OS=Homo sapiens OX=9606 GN=LIG1 PE=1 SV=1	Phospho [S51(100); S66(100); S76(100); S141(100); S163(92.3); T183(100); T195(100); S911(98.8); S913(98.8); T918(99.4)]
Q99549	M-phase phosphoprotein 8 OS=Homo sapiens OX=9606 GN=MPHOSPH8 PE=1 SV=2	Phospho [S51(100); S164(100); S403(98.7); T410(98.7)]
P18615	Negative elongation factor E OS=Homo sapiens OX=9606 GN=NELFE PE=1 SV=3	Phospho [S51(100); S115(100); S131(100); S251(100); S353(100)]
Q8TDC3	Serine/threonine-protein kinase BRSK1 OS=Homo sapiens OX=9606 GN=BRSK1 PE=1 SV=2	Phospho [S508(100)]
Q2VPK5	Cytoplasmic tRNA 2-thiolation protein 2 OS=Homo sapiens OX=9606 GN=CTU2 PE=1 SV=1	Phospho [S508(100)]
P43007	Neutral amino acid transporter A OS=Homo sapiens OX=9606 GN=SLC1A4 PE=1 SV=1	Phospho [S507(99.2)]
Q9Y6M5	Proton-coupled zinc antiporter SLC30A1 OS=Homo sapiens OX=9606 GN=SLC30A1 PE=1 SV=3	Phospho [S506(99.5)]
O60291	E3 ubiquitin-protein ligase MGRN1 OS=Homo sapiens OX=9606 GN=MGRN1 PE=1 SV=2	Phospho [S506(92.8)]
Q9H6A9	Pecanex-like protein 3 OS=Homo sapiens OX=9606 GN=PCNX3 PE=1 SV=2	Phospho [S505(100)]
O75022	Leukocyte immunoglobulin-like receptor subfamily B member 3 OS=Homo sapiens OX=9606 GN=LILRB3 PE=1 SV=3	Phospho [S503(99.7); S557(100)]
Q6GYQ0	Ral GTPase-activating protein subunit alpha-1 OS=Homo sapiens OX=9606 GN=RALGAPA1 PE=1 SV=1	Phospho [S503(98.7); S711(100); S773(99.4); S797(100); S860(100); S861(100); T1002(98); S1004(96.1)]
O75925	E3 SUMO-protein ligase PIAS1 OS=Homo sapiens OX=9606 GN=PIAS1 PE=1 SV=2	Phospho [S503(100)]
Q96JJ3	Engulfment and cell motility protein 2 OS=Homo sapiens OX=9606 GN=ELMO2 PE=1 SV=2	Phospho [S503(100)]
Q68E01	Integrator complex subunit 3 OS=Homo sapiens OX=9606 GN=INTS3 PE=1 SV=1	Phospho [S502(100)]
Q9Y2X3	Nucleolar protein 58 OS=Homo sapiens OX=9606 GN=NOP58 PE=1 SV=1	Phospho [S502(100); S514(100)]
P52789	Hexokinase-2 OS=Homo sapiens OX=9606 GN=HK2 PE=1 SV=2	Phospho [S500(99.3)]
Q5T5Y3	Calmodulin-regulated spectrin-associated protein 1 OS=Homo sapiens OX=9606 GN=CAMSAP1 PE=1 SV=2	Phospho [S500(99.1); S563(100); S1080(98.6); T1144(97.6); T1146(97.6); S1427(100)]
Q9BYM8	RanBP-type and C3HC4-type zinc finger-containing protein 1 OS=Homo sapiens OX=9606 GN=RBCK1 PE=1 SV=2	Phospho [S50(99.1)]
P18031	Tyrosine-protein phosphatase non-receptor type 1 OS=Homo sapiens OX=9606 GN=PTPN1 PE=1 SV=1	Phospho [S50(100)]
O15155	BET1 homolog OS=Homo sapiens OX=9606 GN=BET1 PE=1 SV=1	Phospho [S50(100)]
Q5JSH3	WD repeat-containing protein 44 OS=Homo sapiens OX=9606 GN=WDR44 PE=1 SV=1	Phospho [S50(100); S96(100); T158(96.5); S161(98); T163(97.6); T219(100); S262(100); S344(99.6); S403(100); S561(100); S582(99.2)]
Q9NWQ8	Phosphoprotein associated with glycosphingolipid-enriched microdomains 1 OS=Homo sapiens OX=9606 GN=PAG1 PE=1 SV=2	Phospho [S50(100); S61(100); S201(100); S208(99.1); T286(96.1); S353(99.3); Y417(99)]
Q13610	Periodic tryptophan protein 1 homolog OS=Homo sapiens OX=9606 GN=PWP1 PE=1 SV=1	Phospho [S50(100); S57(100); S485(99.2)]
Q8N5F7	NF-kappa-B-activating protein OS=Homo sapiens OX=9606 GN=NKAP PE=1 SV=1	Phospho [S5(99.1); S149(100); S157(100); T161(100)]
Q9Y2J2	Band 4.1-like protein 3 OS=Homo sapiens OX=9606 GN=EPB41L3 PE=1 SV=2	Phospho [S5(98.4); S7(100); S420(100); T467(98.7); S762(100); S867(97.3); S962(99.3)]
P31949	Protein S100-A11 OS=Homo sapiens OX=9606 GN=S100A11 PE=1 SV=2	Phospho [S5(100)]
Q96RP7	Galactose-3-O-sulfotransferase 4 OS=Homo sapiens OX=9606 GN=GAL3ST4 PE=1 SV=1	Phospho [S5(100)]
P13796	Plastin-2 OS=Homo sapiens OX=9606 GN=LCP1 PE=1 SV=6	Phospho [S5(100); T106(99.8); S107(95.1); S117(96.7); S257(100); T503(98.7)]
Q96GM8	Target of EGR1 protein 1 OS=Homo sapiens OX=9606 GN=TOE1 PE=1 SV=1	Phospho [S5(100); S428(98.9)]
P35611	Alpha-adducin OS=Homo sapiens OX=9606 GN=ADD1 PE=1 SV=2	Phospho [S5(100); S12(100); S353(95.7); S358(100); S726(100)]
Q9UQR0	Sex comb on midleg-like protein 2 OS=Homo sapiens OX=9606 GN=SCML2 PE=1 SV=1	Phospho [S499(100); S511(100); S590(100)]
Q8TEV9	Guanine nucleotide exchange protein SMCR8 OS=Homo sapiens OX=9606 GN=SMCR8 PE=1 SV=2	Phospho [S498(100); S591(91.8)]
Q96JG6	Syndetin OS=Homo sapiens OX=9606 GN=VPS50 PE=1 SV=3	Phospho [S498(100); S559(100); S561(100); S595(100)]
Q15291	Retinoblastoma-binding protein 5 OS=Homo sapiens OX=9606 GN=RBBP5 PE=1 SV=2	Phospho [S497(100)]
Q13362	Serine/threonine-protein phosphatase 2A 56 kDa regulatory subunit gamma isoform OS=Homo sapiens OX=9606 GN=PPP2R5C PE=1 SV=3	Phospho [S497(100)]
Q9BUK6	Protein misato homolog 1 OS=Homo sapiens OX=9606 GN=MSTO1 PE=1 SV=1	Phospho [S495(100)]
Q9NRG9	Aladin OS=Homo sapiens OX=9606 GN=AAAS PE=1 SV=1	Phospho [S495(100)]
P98196	Phospholipid-transporting ATPase IH OS=Homo sapiens OX=9606 GN=ATP11A PE=1 SV=3	Phospho [S495(100)]
A0A1B0GTU1	Zinc finger CCCH domain-containing protein 11B OS=Homo sapiens OX=9606 GN=ZC3H11B PE=1 SV=1	Phospho [S495(100); S759(100); S760(99.2); S762(99.2)]
P0DQW0	Zinc finger CCCH domain-containing protein 11C OS=Homo sapiens OX=9606 GN=ZC3H11C PE=1 SV=1	Phospho [S495(100); S759(100); S760(99.2); S762(99.2)]
Q09019	Dystrophia myotonica WD repeat-containing protein OS=Homo sapiens OX=9606 GN=DMWD PE=1 SV=3	Phospho [S495(100); S554(100)]
O94913	Pre-mRNA cleavage complex 2 protein Pcf11 OS=Homo sapiens OX=9606 GN=PCF11 PE=1 SV=3	Phospho [S494(100)]
P78362	SRSF protein kinase 2 OS=Homo sapiens OX=9606 GN=SRPK2 PE=1 SV=3	Phospho [S494(100)]
Q92797	Symplekin OS=Homo sapiens OX=9606 GN=SYMPK PE=1 SV=2	Phospho [S494(100); S501(91.4); T1231(100); S1243(100); T1257(100); S1259(100)]
Q9UMN6	Histone-lysine N-methyltransferase 2B OS=Homo sapiens OX=9606 GN=KMT2B PE=1 SV=1	Phospho [S493(92.5); T503(90.1); S632(100); S821(100); S844(100); S861(100); S1032(99.2); S1917(100); T2083(100); S2348(100)]
Q9NPG3	Ubinuclein-1 OS=Homo sapiens OX=9606 GN=UBN1 PE=1 SV=2	Phospho [S493(100)]
O43900	Prickle planar cell polarity protein 3 OS=Homo sapiens OX=9606 GN=PRICKLE3 PE=1 SV=2	Phospho [S491(100)]
Q96PN7	Transcriptional-regulating factor 1 OS=Homo sapiens OX=9606 GN=TRERF1 PE=1 SV=1	Phospho [S491(100); S540(100); T709(100); S715(100); S758(99.4); T767(100)]
O15389	Sialic acid-binding Ig-like lectin 5 OS=Homo sapiens OX=9606 GN=SIGLEC5 PE=1 SV=1	Phospho [S490(100); S524(99.4)]
Q9NS28	Regulator of G-protein signaling 18 OS=Homo sapiens OX=9606 GN=RGS18 PE=1 SV=1	Phospho [S49(100)]
P17026	Zinc finger protein 22 OS=Homo sapiens OX=9606 GN=ZNF22 PE=1 SV=3	Phospho [S49(100)]
P50402	Emerin OS=Homo sapiens OX=9606 GN=EMD PE=1 SV=1	Phospho [S49(100); S87(97.7)]
Q9Y3T9	Nucleolar complex protein 2 homolog OS=Homo sapiens OX=9606 GN=NOC2L PE=1 SV=4	Phospho [S49(100); S56(100); S673(99.6)]
P51397	Death-associated protein 1 OS=Homo sapiens OX=9606 GN=DAP PE=1 SV=3	Phospho [S49(100); S51(100)]
O95400	CD2 antigen cytoplasmic tail-binding protein 2 OS=Homo sapiens OX=9606 GN=CD2BP2 PE=1 SV=1	Phospho [S49(100); S194(99.2)]
Q5T0N5	Formin-binding protein 1-like OS=Homo sapiens OX=9606 GN=FNBP1L PE=1 SV=3	Phospho [S488(100)]
Q9P2B4	CTTNBP2 N-terminal-like protein OS=Homo sapiens OX=9606 GN=CTTNBP2NL PE=1 SV=2	Phospho [S488(100); S563(99.5); S568(98.8); T570(98.5)]
Q76I76	Protein phosphatase Slingshot homolog 2 OS=Homo sapiens OX=9606 GN=SSH2 PE=1 SV=1	Phospho [S487(99.5); S784(100); S899(100)]
Q92574	Hamartin OS=Homo sapiens OX=9606 GN=TSC1 PE=1 SV=2	Phospho [S487(99.1); S505(100)]
Q9NV70	Exocyst complex component 1 OS=Homo sapiens OX=9606 GN=EXOC1 PE=1 SV=4	Phospho [S487(98.6)]
Q13131	5'-AMP-activated protein kinase catalytic subunit alpha-1 OS=Homo sapiens OX=9606 GN=PRKAA1 PE=1 SV=4	Phospho [S486(100); T488(99.4); T490(100)]
P11169	Solute carrier family 2, facilitated glucose transporter member 3 OS=Homo sapiens OX=9606 GN=SLC2A3 PE=1 SV=1	Phospho [S485(100)]
Q68EM7	Rho GTPase-activating protein 17 OS=Homo sapiens OX=9606 GN=ARHGAP17 PE=1 SV=1	Phospho [S484(100); S674(100); S676(99.4)]
P22681	E3 ubiquitin-protein ligase CBL OS=Homo sapiens OX=9606 GN=CBL PE=1 SV=2	Phospho [S483(100); S619(99.3)]
Q9Y4G2	Pleckstrin homology domain-containing family M member 1 OS=Homo sapiens OX=9606 GN=PLEKHM1 PE=1 SV=3	Phospho [S482(100)]
Q92499	ATP-dependent RNA helicase DDX1 OS=Homo sapiens OX=9606 GN=DDX1 PE=1 SV=2	Phospho [S481(100); S700(100)]
P52272	Heterogeneous nuclear ribonucleoprotein M OS=Homo sapiens OX=9606 GN=HNRNPM PE=1 SV=3	Phospho [S481(100); S637(100)]
Q9NR09	Dual E2 ubiquitin-conjugating enzyme/E3 ubiquitin-protein ligase BIRC6 OS=Homo sapiens OX=9606 GN=BIRC6 PE=1 SV=3	Phospho [S480(100)]
Q8IV53	DENN domain-containing protein 1C OS=Homo sapiens OX=9606 GN=DENND1C PE=1 SV=1	Phospho [S480(100); S619(100)]
Q13625	Apoptosis-stimulating of p53 protein 2 OS=Homo sapiens OX=9606 GN=TP53BP2 PE=1 SV=2	Phospho [S480(100); S556(100); S698(100); S737(99.5)]
Q6PEY2	Tubulin alpha-3E chain OS=Homo sapiens OX=9606 GN=TUBA3E PE=1 SV=2	Phospho [S48(99.3)]
Q71U36	Tubulin alpha-1A chain OS=Homo sapiens OX=9606 GN=TUBA1A PE=1 SV=1	Phospho [S48(99.3); S439(100)]
Q9BQE3	Tubulin alpha-1C chain OS=Homo sapiens OX=9606 GN=TUBA1C PE=1 SV=1	Phospho [S48(99.3); S439(100)]
Q8N684	Cleavage and polyadenylation specificity factor subunit 7 OS=Homo sapiens OX=9606 GN=CPSF7 PE=1 SV=1	Phospho [S48(93.9); S60(93); T203(100)]
Q6P1R3	Myb/SANT-like DNA-binding domain-containing protein 2 OS=Homo sapiens OX=9606 GN=MSANTD2 PE=1 SV=1	Phospho [S48(100)]
P62805	Histone H4 OS=Homo sapiens OX=9606 GN=H4C1 PE=1 SV=2	Phospho [S48(100)]
O76080	AN1-type zinc finger protein 5 OS=Homo sapiens OX=9606 GN=ZFAND5 PE=1 SV=1	Phospho [S48(100)]
A7E2V4	Zinc finger SWIM domain-containing protein 8 OS=Homo sapiens OX=9606 GN=ZSWIM8 PE=1 SV=1	Phospho [S48(100); S53(100); S567(100); S1092(97.5); S1156(98.2)]
Q9P270	SLAIN motif-containing protein 2 OS=Homo sapiens OX=9606 GN=SLAIN2 PE=1 SV=2	Phospho [S48(100); S315(96.1); S353(100); S357(100); S374(100); S391(97.6)]
Q96QH2	PML-RARA-regulated adapter molecule 1 OS=Homo sapiens OX=9606 GN=PRAM1 PE=1 SV=3	Phospho [S48(100); S181(100); S204(100); S298(100); S334(100); S340(100); S358(100); S389(94.9); S407(100); S484(100); S518(97.4); S521(99.5)]
Q2TBE0	CWF19-like protein 2 OS=Homo sapiens OX=9606 GN=CWF19L2 PE=1 SV=4	Phospho [S479(100)]
Q8TF61	F-box only protein 41 OS=Homo sapiens OX=9606 GN=FBXO41 PE=1 SV=5	Phospho [S478(99.7)]
P16298	Serine/threonine-protein phosphatase 2B catalytic subunit beta isoform OS=Homo sapiens OX=9606 GN=PPP3CB PE=1 SV=2	Phospho [S478(100)]
P12956	X-ray repair cross-complementing protein 6 OS=Homo sapiens OX=9606 GN=XRCC6 PE=1 SV=2	Phospho [S477(100); S520(100); S560(100)]
Q8IZL8	Proline-, glutamic acid- and leucine-rich protein 1 OS=Homo sapiens OX=9606 GN=PELP1 PE=1 SV=2	Phospho [S477(100); S481(100); T745(99.3)]
Q9UMZ2	Synergin gamma OS=Homo sapiens OX=9606 GN=SYNRG PE=1 SV=2	Phospho [S473(97.9); S578(99); S580(99.1); S752(99.9); S935(99.4); S1075(100); T1100(100)]
Q5VT06	Centrosome-associated protein 350 OS=Homo sapiens OX=9606 GN=CEP350 PE=1 SV=1	Phospho [S473(100); T878(100); S1818(99.2); T2114(98.8)]
Q8TDJ6	DmX-like protein 2 OS=Homo sapiens OX=9606 GN=DMXL2 PE=1 SV=2	Phospho [S473(100); S925(98.5); S944(94.1); S945(99.1); S951(97.6); S1221(100); S1400(100); S1857(100); S2123(100); S2399(100); T2434(100); S2444(100)]
A2RRP1	NBAS subunit of NRZ tethering complex OS=Homo sapiens OX=9606 GN=NBAS PE=1 SV=2	Phospho [S473(100); S475(100)]
Q9UPV0	Centrosomal protein of 164 kDa OS=Homo sapiens OX=9606 GN=CEP164 PE=1 SV=3	Phospho [S472(100)]
A2RUS2	DENN domain-containing protein 3 OS=Homo sapiens OX=9606 GN=DENND3 PE=1 SV=2	Phospho [S472(100); S490(100); S503(98.9); S512(97.4); S622(100)]
P21127	Cyclin-dependent kinase 11B OS=Homo sapiens OX=9606 GN=CDK11B PE=1 SV=4	Phospho [S47(100); S72(98.3); S82(98.2); S434(100); S589(100); T595(99); T751(100); S752(99.2)]
Q9UQ88	Cyclin-dependent kinase 11A OS=Homo sapiens OX=9606 GN=CDK11A PE=1 SV=4	Phospho [S47(100); S72(98.3); S82(98.2); S422(100); S577(100); T739(100); S740(99.2)]
P30419	Glycylpeptide N-tetradecanoyltransferase 1 OS=Homo sapiens OX=9606 GN=NMT1 PE=1 SV=2	Phospho [S47(100); S69(100)]
Q99543	DnaJ homolog subfamily C member 2 OS=Homo sapiens OX=9606 GN=DNAJC2 PE=1 SV=4	Phospho [S47(100); S60(100); S63(100)]
O60885	Bromodomain-containing protein 4 OS=Homo sapiens OX=9606 GN=BRD4 PE=1 SV=2	Phospho [S469(99.2); S1051(100); S1117(100); S1126(100)]
Q12772	Sterol regulatory element-binding protein 2 OS=Homo sapiens OX=9606 GN=SREBF2 PE=1 SV=2	Phospho [S469(100)]
Q9ULG1	Chromatin-remodeling ATPase INO80 OS=Homo sapiens OX=9606 GN=INO80 PE=1 SV=2	Phospho [S468(100)]
Q96D46	60S ribosomal export protein NMD3 OS=Homo sapiens OX=9606 GN=NMD3 PE=1 SV=1	Phospho [S468(100); T470(100)]
O15047	Histone-lysine N-methyltransferase SETD1A OS=Homo sapiens OX=9606 GN=SETD1A PE=1 SV=3	Phospho [S468(100); S470(100)]
P23381	Tryptophan--tRNA ligase, cytoplasmic OS=Homo sapiens OX=9606 GN=WARS1 PE=1 SV=2	Phospho [S467(100)]
Q96EP0	E3 ubiquitin-protein ligase RNF31 OS=Homo sapiens OX=9606 GN=RNF31 PE=1 SV=1	Phospho [S466(100)]
Q96Q42	Alsin OS=Homo sapiens OX=9606 GN=ALS2 PE=1 SV=2	Phospho [S466(100); S483(100); S492(100)]
O15231	Zinc finger protein 185 OS=Homo sapiens OX=9606 GN=ZNF185 PE=1 SV=3	Phospho [S465(100)]
P06576	ATP synthase subunit beta, mitochondrial OS=Homo sapiens OX=9606 GN=ATP5F1B PE=1 SV=3	Phospho [S465(100)]
Q9H0E3	Histone deacetylase complex subunit SAP130 OS=Homo sapiens OX=9606 GN=SAP130 PE=1 SV=1	Phospho [S465(100); S875(100)]
Q9BZZ5	Apoptosis inhibitor 5 OS=Homo sapiens OX=9606 GN=API5 PE=1 SV=3	Phospho [S464(99.5)]
Q14202	Zinc finger MYM-type protein 3 OS=Homo sapiens OX=9606 GN=ZMYM3 PE=1 SV=2	Phospho [S464(100); T817(100)]
Q8NCN2	Zinc finger and BTB domain-containing protein 34 OS=Homo sapiens OX=9606 GN=ZBTB34 PE=1 SV=4	Phospho [S463(100)]
P51956	Serine/threonine-protein kinase Nek3 OS=Homo sapiens OX=9606 GN=NEK3 PE=1 SV=2	Phospho [S462(99.1); T479(100)]
Q6PJG2	Mitotic deacetylase-associated SANT domain protein OS=Homo sapiens OX=9606 GN=MIDEAS PE=1 SV=2	Phospho [S461(100); T655(100); S661(100); T687(100); S923(99.5); S925(100); S996(100)]
P53985	Monocarboxylate transporter 1 OS=Homo sapiens OX=9606 GN=SLC16A1 PE=1 SV=3	Phospho [S461(100); S467(99.1)]
Q16875	6-phosphofructo-2-kinase/fructose-2,6-bisphosphatase 3 OS=Homo sapiens OX=9606 GN=PFKFB3 PE=1 SV=1	Phospho [S461(100); S467(98.7)]
Q9UPZ3	BLOC-2 complex member HPS5 OS=Homo sapiens OX=9606 GN=HPS5 PE=1 SV=2	Phospho [S461(100); S463(97.5); S534(100)]
Q07866	Kinesin light chain 1 OS=Homo sapiens OX=9606 GN=KLC1 PE=1 SV=2	Phospho [S460(100); S521(100)]
P55201	Peregrin OS=Homo sapiens OX=9606 GN=BRPF1 PE=1 SV=2	Phospho [S460(100); S462(100)]
O95544	NAD kinase OS=Homo sapiens OX=9606 GN=NADK PE=1 SV=1	Phospho [S46(99.7); S48(100); S64(100)]
Q9NX63	MICOS complex subunit MIC19 OS=Homo sapiens OX=9606 GN=CHCHD3 PE=1 SV=1	Phospho [S46(99.6); S50(99.5); S113(100)]
Q53GS9	Ubiquitin carboxyl-terminal hydrolase 39 OS=Homo sapiens OX=9606 GN=USP39 PE=1 SV=2	Phospho [S46(97.4); S82(100)]
Q96TC7	Regulator of microtubule dynamics protein 3 OS=Homo sapiens OX=9606 GN=RMDN3 PE=1 SV=2	Phospho [S46(100)]
P22314	Ubiquitin-like modifier-activating enzyme 1 OS=Homo sapiens OX=9606 GN=UBA1 PE=1 SV=3	Phospho [S46(100); S810(100); S816(96.5); S820(97.4); S835(100)]
Q96JH7	Deubiquitinating protein VCPIP1 OS=Homo sapiens OX=9606 GN=VCPIP1 PE=1 SV=2	Phospho [S46(100); S747(100); S757(98.5); T761(100); S768(99.7); T770(99.3); S998(99.5)]
O95685	Protein phosphatase 1 regulatory subunit 3D OS=Homo sapiens OX=9606 GN=PPP1R3D PE=1 SV=1	Phospho [S46(100); S74(100); S78(100)]
O15117	FYN-binding protein 1 OS=Homo sapiens OX=9606 GN=FYB1 PE=1 SV=2	Phospho [S46(100); S558(100)]
Q8NEZ4	Histone-lysine N-methyltransferase 2C OS=Homo sapiens OX=9606 GN=KMT2C PE=1 SV=3	Phospho [S46(100); S113(99.5); T3977(100); S4034(100)]
Q8WTW3	Conserved oligomeric Golgi complex subunit 1 OS=Homo sapiens OX=9606 GN=COG1 PE=1 SV=1	Phospho [S459(98.5)]
O75081	Protein CBFA2T3 OS=Homo sapiens OX=9606 GN=CBFA2T3 PE=1 SV=2	Phospho [S459(98.4)]
Q96N66	Lysophospholipid acyltransferase 7 OS=Homo sapiens OX=9606 GN=MBOAT7 PE=1 SV=2	Phospho [S459(100)]
Q1MSJ5	Centrosome and spindle pole-associated protein 1 OS=Homo sapiens OX=9606 GN=CSPP1 PE=1 SV=4	Phospho [S459(100)]
Q8N1G1	RNA exonuclease 1 homolog OS=Homo sapiens OX=9606 GN=REXO1 PE=1 SV=3	Phospho [S459(100); S499(100)]
Q8N5S9	Calcium/calmodulin-dependent protein kinase kinase 1 OS=Homo sapiens OX=9606 GN=CAMKK1 PE=1 SV=2	Phospho [S458(100)]
Q9BZ95	Histone-lysine N-methyltransferase NSD3 OS=Homo sapiens OX=9606 GN=NSD3 PE=1 SV=1	Phospho [S457(99.5)]
O60658	High affinity cAMP-specific and IBMX-insensitive 3',5'-cyclic phosphodiesterase 8A OS=Homo sapiens OX=9606 GN=PDE8A PE=1 SV=2	Phospho [S457(100)]
Q9H4M9	EH domain-containing protein 1 OS=Homo sapiens OX=9606 GN=EHD1 PE=1 SV=2	Phospho [S456(100)]
Q08J23	RNA cytosine C(5)-methyltransferase NSUN2 OS=Homo sapiens OX=9606 GN=NSUN2 PE=1 SV=2	Phospho [S456(100); S593(100); S743(100); S751(100)]
P08887	Interleukin-6 receptor subunit alpha OS=Homo sapiens OX=9606 GN=IL6R PE=1 SV=1	Phospho [S455(99.4)]
Q6ZRI6	Uncharacterized protein C15orf39 OS=Homo sapiens OX=9606 GN=C15orf39 PE=1 SV=3	Phospho [S455(99.4); S458(99.5); S467(98.9); T472(100); T970(100); S1034(100)]
P53396	ATP-citrate synthase OS=Homo sapiens OX=9606 GN=ACLY PE=1 SV=3	Phospho [S455(100); S481(100)]
Q7Z4V5	Hepatoma-derived growth factor-related protein 2 OS=Homo sapiens OX=9606 GN=HDGFL2 PE=1 SV=1	Phospho [S454(100); S625(100); S633(100); S652(100); S664(100)]
Q3YEC7	Rab-like protein 6 OS=Homo sapiens OX=9606 GN=RABL6 PE=1 SV=2	Phospho [S454(100); S596(100); T599(100)]
Q9NU22	Midasin OS=Homo sapiens OX=9606 GN=MDN1 PE=1 SV=2	Phospho [S4538(100)]
O60303	Katanin-interacting protein OS=Homo sapiens OX=9606 GN=KATNIP PE=1 SV=4	Phospho [S453(100); S691(100); S790(100)]
Q96N67	Dedicator of cytokinesis protein 7 OS=Homo sapiens OX=9606 GN=DOCK7 PE=1 SV=4	Phospho [S452(100); S910(98.8); S1432(100)]
Q9NP61	ADP-ribosylation factor GTPase-activating protein 3 OS=Homo sapiens OX=9606 GN=ARFGAP3 PE=1 SV=1	Phospho [S451(100)]
Q96BH1	E3 ubiquitin-protein ligase RNF25 OS=Homo sapiens OX=9606 GN=RNF25 PE=1 SV=1	Phospho [S450(100)]
O75385	Serine/threonine-protein kinase ULK1 OS=Homo sapiens OX=9606 GN=ULK1 PE=1 SV=2	Phospho [S450(100); S556(97.6)]
Q8TAP8	Protein phosphatase 1 regulatory subunit 35 OS=Homo sapiens OX=9606 GN=PPP1R35 PE=1 SV=1	Phospho [S45(98.6); S52(100); S91(96.3)]
Q8N2F6	Armadillo repeat-containing protein 10 OS=Homo sapiens OX=9606 GN=ARMC10 PE=1 SV=1	Phospho [S45(100)]
Q92585	Mastermind-like protein 1 OS=Homo sapiens OX=9606 GN=MAML1 PE=1 SV=3	Phospho [S45(100)]
Q9H7L9	Sin3 histone deacetylase corepressor complex component SDS3 OS=Homo sapiens OX=9606 GN=SUDS3 PE=1 SV=2	Phospho [S45(100); T49(100); S53(99.4); S228(100); S234(100); S237(99)]
Q13247	Serine/arginine-rich splicing factor 6 OS=Homo sapiens OX=9606 GN=SRSF6 PE=1 SV=2	Phospho [S45(100); S97(97.4); S303(100); S314(100); S316(100)]
Q15418	Ribosomal protein S6 kinase alpha-1 OS=Homo sapiens OX=9606 GN=RPS6KA1 PE=1 SV=2	Phospho [S45(100); S54(100); S221(100); S307(100); T359(100); S363(100); S380(100); S513(100); T573(100); Y576(98.5); T577(98.9); S631(100); S687(100)]
P04150	Glucocorticoid receptor OS=Homo sapiens OX=9606 GN=NR3C1 PE=1 SV=1	Phospho [S45(100); S134(98.1); S267(99.5)]
Q13330	Metastasis-associated protein MTA1 OS=Homo sapiens OX=9606 GN=MTA1 PE=1 SV=2	Phospho [S449(100)]
O43290	U4/U6.U5 tri-snRNP-associated protein 1 OS=Homo sapiens OX=9606 GN=SART1 PE=1 SV=1	Phospho [S448(100)]
Q96PU5	E3 ubiquitin-protein ligase NEDD4-like OS=Homo sapiens OX=9606 GN=NEDD4L PE=1 SV=2	Phospho [S448(100); T473(96.2)]
P23443	Ribosomal protein S6 kinase beta-1 OS=Homo sapiens OX=9606 GN=RPS6KB1 PE=1 SV=2	Phospho [S447(100)]
Q8IZN3	Palmitoyltransferase ZDHHC14 OS=Homo sapiens OX=9606 GN=ZDHHC14 PE=1 SV=1	Phospho [S446(100)]
Q8NHM5	Lysine-specific demethylase 2B OS=Homo sapiens OX=9606 GN=KDM2B PE=1 SV=1	Phospho [S445(97); S474(100); S914(96.2); S951(100)]
Q9Y4C1	Lysine-specific demethylase 3A OS=Homo sapiens OX=9606 GN=KDM3A PE=1 SV=4	Phospho [S445(100)]
O14867	Transcription regulator protein BACH1 OS=Homo sapiens OX=9606 GN=BACH1 PE=1 SV=2	Phospho [S445(100); S688(100)]
Q08945	FACT complex subunit SSRP1 OS=Homo sapiens OX=9606 GN=SSRP1 PE=1 SV=1	Phospho [S444(100)]
A6NJT0	Homeobox protein unc-4 homolog OS=Homo sapiens OX=9606 GN=UNCX PE=1 SV=1	Phospho [S443(100)]
Q5SNT2	Transmembrane protein 201 OS=Homo sapiens OX=9606 GN=TMEM201 PE=1 SV=1	Phospho [S441(99.7); S466(98.5)]
O14578	Citron Rho-interacting kinase OS=Homo sapiens OX=9606 GN=CIT PE=1 SV=2	Phospho [S440(97.3); S1971(100)]
Q9HCH0	Nck-associated protein 5-like OS=Homo sapiens OX=9606 GN=NCKAP5L PE=1 SV=4	Phospho [S440(100); S477(100); S498(100)]
Q9BTU6	Phosphatidylinositol 4-kinase type 2-alpha OS=Homo sapiens OX=9606 GN=PI4K2A PE=1 SV=1	Phospho [S44(99.5); S47(100); S51(100); S462(100)]
P49116	Nuclear receptor subfamily 2 group C member 2 OS=Homo sapiens OX=9606 GN=NR2C2 PE=1 SV=1	Phospho [S44(98.3); S219(100); S328(95.3); S351(99.6); T352(100)]
Q8NDX6	Zinc finger protein 740 OS=Homo sapiens OX=9606 GN=ZNF740 PE=1 SV=1	Phospho [S44(100)]
Q16760	Diacylglycerol kinase delta OS=Homo sapiens OX=9606 GN=DGKD PE=1 SV=4	Phospho [S44(100)]
Q15836	Vesicle-associated membrane protein 3 OS=Homo sapiens OX=9606 GN=VAMP3 PE=1 SV=3	Phospho [S44(100)]
Q9GZY6	Linker for activation of T-cells family member 2 OS=Homo sapiens OX=9606 GN=LAT2 PE=1 SV=1	Phospho [S44(100); S51(100); S59(100); S86(100); S106(100); S135(100); S217(100)]
O00178	GTP-binding protein 1 OS=Homo sapiens OX=9606 GN=GTPBP1 PE=1 SV=3	Phospho [S44(100); S47(100)]
Q96RL1	BRCA1-A complex subunit RAP80 OS=Homo sapiens OX=9606 GN=UIMC1 PE=1 SV=2	Phospho [S44(100); S46(100); S101(100); S463(100); S653(100); S677(100); S684(100)]
O43318	Mitogen-activated protein kinase kinase kinase 7 OS=Homo sapiens OX=9606 GN=MAP3K7 PE=1 SV=1	Phospho [S439(100)]
Q66GS9	Centrosomal protein of 135 kDa OS=Homo sapiens OX=9606 GN=CEP135 PE=1 SV=2	Phospho [S439(100); S1134(99)]
Q9NZN4	EH domain-containing protein 2 OS=Homo sapiens OX=9606 GN=EHD2 PE=1 SV=2	Phospho [S438(100); S470(100)]
P47712	Cytosolic phospholipase A2 OS=Homo sapiens OX=9606 GN=PLA2G4A PE=1 SV=2	Phospho [S437(100)]
Q14204	Cytoplasmic dynein 1 heavy chain 1 OS=Homo sapiens OX=9606 GN=DYNC1H1 PE=1 SV=5	Phospho [S4368(99.5)]
Q9NPQ8	Chaperone Ric-8A OS=Homo sapiens OX=9606 GN=RIC8A PE=1 SV=3	Phospho [S436(100); T441(100)]
Q13045	Protein flightless-1 homolog OS=Homo sapiens OX=9606 GN=FLII PE=1 SV=2	Phospho [S436(100); S856(100); S860(99.7)]
A6NC98	Coiled-coil domain-containing protein 88B OS=Homo sapiens OX=9606 GN=CCDC88B PE=1 SV=1	Phospho [S436(100); S597(99.4); S1348(94.1); S1370(97.1)]
O15427	Monocarboxylate transporter 4 OS=Homo sapiens OX=9606 GN=SLC16A3 PE=1 SV=1	Phospho [S436(100); S464(100)]
O94776	Metastasis-associated protein MTA2 OS=Homo sapiens OX=9606 GN=MTA2 PE=1 SV=1	Phospho [S435(100); T534(100)]
Q9Y6I3	Epsin-1 OS=Homo sapiens OX=9606 GN=EPN1 PE=1 SV=2	Phospho [S435(100); S447(100); S454(100); T460(98.6); T470(100)]
P42858	Huntingtin OS=Homo sapiens OX=9606 GN=HTT PE=1 SV=2	Phospho [S432(99.7); S1199(100); S1874(100)]
Q8WYR1	Phosphoinositide 3-kinase regulatory subunit 5 OS=Homo sapiens OX=9606 GN=PIK3R5 PE=1 SV=1	Phospho [S432(100); S458(100); S468(99.5); S478(100); S507(100); T579(100)]
O14639	Actin-binding LIM protein 1 OS=Homo sapiens OX=9606 GN=ABLIM1 PE=1 SV=3	Phospho [S431(100); S587(100); S655(100)]
Q99700	Ataxin-2 OS=Homo sapiens OX=9606 GN=ATXN2 PE=1 SV=2	Phospho [S431(100); S466(100); S479(100); S684(100); T741(100)]
Q9Y6R4	Mitogen-activated protein kinase kinase kinase 4 OS=Homo sapiens OX=9606 GN=MAP3K4 PE=1 SV=2	Phospho [S431(100); S1252(100)]
Q86UU1	Pleckstrin homology-like domain family B member 1 OS=Homo sapiens OX=9606 GN=PHLDB1 PE=1 SV=1	Phospho [S430(100)]
Q96KC8	DnaJ homolog subfamily C member 1 OS=Homo sapiens OX=9606 GN=DNAJC1 PE=1 SV=1	Phospho [S430(100); S479(100); S480(100)]
P35658	Nuclear pore complex protein Nup214 OS=Homo sapiens OX=9606 GN=NUP214 PE=1 SV=2	Phospho [S430(100); S433(98.9); T437(100); S661(99.3); S678(100); S1023(100); S1081(100); S1083(97.7)]
Q96AQ6	Pre-B-cell leukemia transcription factor-interacting protein 1 OS=Homo sapiens OX=9606 GN=PBXIP1 PE=1 SV=1	Phospho [S43(98.9)]
Q92609	TBC1 domain family member 5 OS=Homo sapiens OX=9606 GN=TBC1D5 PE=1 SV=1	Phospho [S43(98.4); S522(100); S541(100); S544(100); S554(100); T560(95.2); S584(100); S730(99.5)]
Q9Y5Q9	General transcription factor 3C polypeptide 3 OS=Homo sapiens OX=9606 GN=GTF3C3 PE=1 SV=1	Phospho [S43(100)]
O43768	Alpha-endosulfine OS=Homo sapiens OX=9606 GN=ENSA PE=1 SV=1	Phospho [S43(100); S67(100)]
P49768	Presenilin-1 OS=Homo sapiens OX=9606 GN=PSEN1 PE=1 SV=1	Phospho [S43(100); S346(100); S367(99.5)]
P52701	DNA mismatch repair protein Msh6 OS=Homo sapiens OX=9606 GN=MSH6 PE=1 SV=2	Phospho [S43(100); S227(100); S252(100)]
Q86U44	N(6)-adenosine-methyltransferase catalytic subunit METTL3 OS=Homo sapiens OX=9606 GN=METTL3 PE=1 SV=2	Phospho [S43(100); S219(100)]
O15357	Phosphatidylinositol 3,4,5-trisphosphate 5-phosphatase 2 OS=Homo sapiens OX=9606 GN=INPPL1 PE=1 SV=2	Phospho [S43(100); S132(100); T958(100); S1003(100)]
P10636	Microtubule-associated protein tau OS=Homo sapiens OX=9606 GN=MAPT PE=1 SV=5	Phospho [S428(98.1); S438(99.3); T498(100); S516(99.5); S519(99); T522(97.7); T529(100); S531(100); T534(98.2); S579(99.6); S713(100); S717(100); S721(99.5)]
Q9Y6D9	Mitotic spindle assembly checkpoint protein MAD1 OS=Homo sapiens OX=9606 GN=MAD1L1 PE=1 SV=2	Phospho [S428(100)]
A2A288	Probable ribonuclease ZC3H12D OS=Homo sapiens OX=9606 GN=ZC3H12D PE=1 SV=3	Phospho [S428(100)]
Q15084	Protein disulfide-isomerase A6 OS=Homo sapiens OX=9606 GN=PDIA6 PE=1 SV=1	Phospho [S428(100)]
Q14839	Chromodomain-helicase-DNA-binding protein 4 OS=Homo sapiens OX=9606 GN=CHD4 PE=1 SV=2	Phospho [S428(100); T703(100); T1540(75.7); T1542(75.7); T1545(99.8); T1553(98.1); S1570(100)]
Q8TB61	Adenosine 3'-phospho 5'-phosphosulfate transporter 1 OS=Homo sapiens OX=9606 GN=SLC35B2 PE=1 SV=1	Phospho [S427(100)]
Q9NZJ4	Sacsin OS=Homo sapiens OX=9606 GN=SACS PE=1 SV=2	Phospho [S4264(98.7)]
Q9BXK5	Bcl-2-like protein 13 OS=Homo sapiens OX=9606 GN=BCL2L13 PE=1 SV=1	Phospho [S426(99.5)]
O14523	Phospholipid transfer protein C2CD2L OS=Homo sapiens OX=9606 GN=C2CD2L PE=1 SV=3	Phospho [S426(95)]
Q14166	Tubulin--tyrosine ligase-like protein 12 OS=Homo sapiens OX=9606 GN=TTLL12 PE=1 SV=2	Phospho [S426(100); S437(100)]
Q53EZ4	Centrosomal protein of 55 kDa OS=Homo sapiens OX=9606 GN=CEP55 PE=1 SV=3	Phospho [S425(99.6); S428(99.1)]
O95232	Luc7-like protein 3 OS=Homo sapiens OX=9606 GN=LUC7L3 PE=1 SV=2	Phospho [S425(98.7); S431(100)]
Q9ULU4	MYND-type zinc finger-containing chromatin reader ZMYND8 OS=Homo sapiens OX=9606 GN=ZMYND8 PE=1 SV=2	Phospho [S425(100); S486(100); S490(99.4); S547(100); S652(98.7); S655(100); S668(100); S756(100)]
Q7Z3K3	Pogo transposable element with ZNF domain OS=Homo sapiens OX=9606 GN=POGZ PE=1 SV=2	Phospho [S425(100); S1338(99.4); S1364(99.1); T1368(98.7)]
Q9Y490	Talin-1 OS=Homo sapiens OX=9606 GN=TLN1 PE=1 SV=3	Phospho [S425(100); S1225(100); S2279(99.1); T2281(99.1)]
Q9BSW2	EF-hand calcium-binding domain-containing protein 4B OS=Homo sapiens OX=9606 GN=CRACR2A PE=1 SV=2	Phospho [S424(99.5); S473(100)]
Q9Y4K1	Beta/gamma crystallin domain-containing protein 1 OS=Homo sapiens OX=9606 GN=CRYBG1 PE=1 SV=4	Phospho [S424(100); S483(100); S818(100); S892(100); S941(98.2); S1326(99.9)]
Q07617	Sperm-associated antigen 1 OS=Homo sapiens OX=9606 GN=SPAG1 PE=1 SV=3	Phospho [S423(100)]
Q9UKA4	A-kinase anchor protein 11 OS=Homo sapiens OX=9606 GN=AKAP11 PE=1 SV=1	Phospho [S422(98.9); S448(100); S978(97.6); S985(98.2); T1100(100); S1171(99.6); S1242(100)]
Q92769	Histone deacetylase 2 OS=Homo sapiens OX=9606 GN=HDAC2 PE=1 SV=2	Phospho [S422(100); S424(100)]
Q9NTZ6	RNA-binding protein 12 OS=Homo sapiens OX=9606 GN=RBM12 PE=1 SV=1	Phospho [S422(100); S424(100)]
Q13029	PR domain zinc finger protein 2 OS=Homo sapiens OX=9606 GN=PRDM2 PE=1 SV=3	Phospho [S421(99.5); S643(100); S739(98.7); S742(98.4); T794(99.3); S796(99.4)]
Q14643	Inositol 1,4,5-trisphosphate-gated calcium channel ITPR1 OS=Homo sapiens OX=9606 GN=ITPR1 PE=1 SV=3	Phospho [S421(97.3); S1598(100)]
Q13547	Histone deacetylase 1 OS=Homo sapiens OX=9606 GN=HDAC1 PE=1 SV=1	Phospho [S421(100); S423(100)]
Q15907	Ras-related protein Rab-11B OS=Homo sapiens OX=9606 GN=RAB11B PE=1 SV=4	Phospho [S42(98.9)]
P62491	Ras-related protein Rab-11A OS=Homo sapiens OX=9606 GN=RAB11A PE=1 SV=3	Phospho [S42(98.9)]
O75821	Eukaryotic translation initiation factor 3 subunit G OS=Homo sapiens OX=9606 GN=EIF3G PE=1 SV=2	Phospho [S42(98.8)]
Q6IAA8	Ragulator complex protein LAMTOR1 OS=Homo sapiens OX=9606 GN=LAMTOR1 PE=1 SV=2	Phospho [S42(98.3)]
Q9UDY8	Mucosa-associated lymphoid tissue lymphoma translocation protein 1 OS=Homo sapiens OX=9606 GN=MALT1 PE=1 SV=1	Phospho [S42(100)]
Q9P0B6	Coiled-coil domain-containing protein 167 OS=Homo sapiens OX=9606 GN=CCDC167 PE=1 SV=2	Phospho [S42(100)]
Q92917	G-patch domain and KOW motifs-containing protein OS=Homo sapiens OX=9606 GN=GPKOW PE=1 SV=2	Phospho [S42(100)]
P04080	Cystatin-B OS=Homo sapiens OX=9606 GN=CSTB PE=1 SV=2	Phospho [S42(100); S72(100)]
Q9Y5S9	RNA-binding protein 8A OS=Homo sapiens OX=9606 GN=RBM8A PE=1 SV=1	Phospho [S42(100); S56(100)]
Q96JQ2	Calmin OS=Homo sapiens OX=9606 GN=CLMN PE=1 SV=1	Phospho [S419(100)]
P09914	Interferon-induced protein with tetratricopeptide repeats 1 OS=Homo sapiens OX=9606 GN=IFIT1 PE=1 SV=2	Phospho [S418(100)]
Q96NW4	Ankyrin repeat domain-containing protein 27 OS=Homo sapiens OX=9606 GN=ANKRD27 PE=1 SV=2	Phospho [S418(100); S634(100); S962(100); T1023(100)]
O60524	Ribosome quality control complex subunit NEMF OS=Homo sapiens OX=9606 GN=NEMF PE=1 SV=4	Phospho [S417(100)]
Q8WUX9	Charged multivesicular body protein 7 OS=Homo sapiens OX=9606 GN=CHMP7 PE=1 SV=1	Phospho [S417(100); S441(98.5)]
Q5TEJ8	Protein THEMIS2 OS=Homo sapiens OX=9606 GN=THEMIS2 PE=1 SV=1	Phospho [S416(100)]
Q9HAV4	Exportin-5 OS=Homo sapiens OX=9606 GN=XPO5 PE=1 SV=1	Phospho [S416(100)]
Q14157	Ubiquitin-associated protein 2-like OS=Homo sapiens OX=9606 GN=UBAP2L PE=1 SV=2	Phospho [S416(100); S454(99.5); S462(98.5); S467(99); S605(98); S609(98.7)]
Q01804	OTU domain-containing protein 4 OS=Homo sapiens OX=9606 GN=OTUD4 PE=1 SV=4	Phospho [S416(100); S443(100); S1006(100); S1014(99.5); S1023(100); S1024(100)]
P48637	Glutathione synthetase OS=Homo sapiens OX=9606 GN=GSS PE=1 SV=1	Phospho [S415(100)]
Q96II8	DISP complex protein LRCH3 OS=Homo sapiens OX=9606 GN=LRCH3 PE=1 SV=2	Phospho [S415(100); S628(100); S702(98.8)]
Q9Y5T5	Ubiquitin carboxyl-terminal hydrolase 16 OS=Homo sapiens OX=9606 GN=USP16 PE=1 SV=1	Phospho [S415(100); S552(99.6); T554(99.6)]
A0JNW5	Bridge-like lipid transfer protein family member 3B OS=Homo sapiens OX=9606 GN=BLTP3B PE=1 SV=2	Phospho [S414(99.8); S418(99.8); S443(100); S935(100); S989(99.4); S1394(97.6); T1399(98.7)]
Q9UHR4	BAR/IMD domain-containing adapter protein 2-like 1 OS=Homo sapiens OX=9606 GN=BAIAP2L1 PE=1 SV=2	Phospho [S414(99.2)]
P49407	Beta-arrestin-1 OS=Homo sapiens OX=9606 GN=ARRB1 PE=1 SV=2	Phospho [S412(100)]
Q8NHV4	Protein NEDD1 OS=Homo sapiens OX=9606 GN=NEDD1 PE=1 SV=1	Phospho [S411(100); S516(98.3)]
P33121	Long-chain-fatty-acid--CoA ligase 1 OS=Homo sapiens OX=9606 GN=ACSL1 PE=1 SV=1	Phospho [S410(100)]
Q13112	Chromatin assembly factor 1 subunit B OS=Homo sapiens OX=9606 GN=CHAF1B PE=1 SV=1	Phospho [S410(100); S429(99.6)]
O14713	Integrin beta-1-binding protein 1 OS=Homo sapiens OX=9606 GN=ITGB1BP1 PE=1 SV=1	Phospho [S41(100)]
Q99496	E3 ubiquitin-protein ligase RING2 OS=Homo sapiens OX=9606 GN=RNF2 PE=1 SV=1	Phospho [S41(100)]
Q13439	Golgin subfamily A member 4 OS=Homo sapiens OX=9606 GN=GOLGA4 PE=1 SV=1	Phospho [S41(100); S71(100); S89(100); S266(100)]
Q13129	Zinc finger protein Rlf OS=Homo sapiens OX=9606 GN=RLF PE=1 SV=2	Phospho [S41(100); S632(99.2)]
P20749	B-cell lymphoma 3 protein OS=Homo sapiens OX=9606 GN=BCL3 PE=1 SV=2	Phospho [S41(100); S374(100)]
Q96EV2	RNA-binding protein 33 OS=Homo sapiens OX=9606 GN=RBM33 PE=1 SV=3	Phospho [S41(100); S205(100); S739(98.8); S741(98.6); S765(100); T946(100); S973(100); S1045(100)]
Q8IWZ8	SURP and G-patch domain-containing protein 1 OS=Homo sapiens OX=9606 GN=SUGP1 PE=1 SV=2	Phospho [S409(100); S485(100)]
O14545	TRAF-type zinc finger domain-containing protein 1 OS=Homo sapiens OX=9606 GN=TRAFD1 PE=1 SV=1	Phospho [S409(100); S415(100); S470(100)]
Q15036	Sorting nexin-17 OS=Homo sapiens OX=9606 GN=SNX17 PE=1 SV=1	Phospho [S409(100); S415(100); S421(100)]
P61619	Protein transport protein Sec61 subunit alpha isoform 1 OS=Homo sapiens OX=9606 GN=SEC61A1 PE=1 SV=2	Phospho [S408(99.5)]
Q6PCT2	F-box/LRR-repeat protein 19 OS=Homo sapiens OX=9606 GN=FBXL19 PE=1 SV=3	Phospho [S408(100)]
P37198	Nuclear pore glycoprotein p62 OS=Homo sapiens OX=9606 GN=NUP62 PE=1 SV=3	Phospho [S408(100)]
Q9UBB5	Methyl-CpG-binding domain protein 2 OS=Homo sapiens OX=9606 GN=MBD2 PE=1 SV=1	Phospho [S407(100)]
O75362	Zinc finger protein 217 OS=Homo sapiens OX=9606 GN=ZNF217 PE=1 SV=1	Phospho [S407(100); T648(98.3); S795(100); S848(95.6)]
Q9BZL4	Protein phosphatase 1 regulatory subunit 12C OS=Homo sapiens OX=9606 GN=PPP1R12C PE=1 SV=1	Phospho [S407(100); S427(100); S454(97.7); S509(100)]
P15151	Poliovirus receptor OS=Homo sapiens OX=9606 GN=PVR PE=1 SV=2	Phospho [S406(99.5)]
Q8IVT5	Kinase suppressor of Ras 1 OS=Homo sapiens OX=9606 GN=KSR1 PE=1 SV=3	Phospho [S406(99.3)]
Q9BTX1	Nucleoporin NDC1 OS=Homo sapiens OX=9606 GN=NDC1 PE=1 SV=2	Phospho [S406(100)]
Q92918	Mitogen-activated protein kinase kinase kinase kinase 1 OS=Homo sapiens OX=9606 GN=MAP4K1 PE=1 SV=1	Phospho [S405(98.6); S407(99.2); S421(100)]
Q03252	Lamin-B2 OS=Homo sapiens OX=9606 GN=LMNB2 PE=1 SV=4	Phospho [S405(100)]
Q9Y286	Sialic acid-binding Ig-like lectin 7 OS=Homo sapiens OX=9606 GN=SIGLEC7 PE=1 SV=1	Phospho [S404(99.5); S406(98.8)]
Q96AD5	Patatin-like phospholipase domain-containing protein 2 OS=Homo sapiens OX=9606 GN=PNPLA2 PE=1 SV=1	Phospho [S404(100)]
P29590	Protein PML OS=Homo sapiens OX=9606 GN=PML PE=1 SV=3	Phospho [S403(100); T409(99); S505(99.6); S518(100); S527(100); S530(100); S562(98.2)]
Q8NCN4	E3 ubiquitin-protein ligase RNF169 OS=Homo sapiens OX=9606 GN=RNF169 PE=1 SV=2	Phospho [S403(100); S693(100)]
Q0JRZ9	F-BAR domain only protein 2 OS=Homo sapiens OX=9606 GN=FCHO2 PE=1 SV=2	Phospho [S403(100); S488(100); T495(97.6); S496(100)]
O43719	17S U2 SnRNP complex component HTATSF1 OS=Homo sapiens OX=9606 GN=HTATSF1 PE=1 SV=1	Phospho [S403(100); S453(99); S498(100); S616(100); S624(100); S642(100)]
A6NKF1	SAC3 domain-containing protein 1 OS=Homo sapiens OX=9606 GN=SAC3D1 PE=1 SV=2	Phospho [S402(99)]
Q9UEY8	Gamma-adducin OS=Homo sapiens OX=9606 GN=ADD3 PE=1 SV=1	Phospho [S402(100); S681(98.9); S683(99.5); S693(100)]
Q12931	Heat shock protein 75 kDa, mitochondrial OS=Homo sapiens OX=9606 GN=TRAP1 PE=1 SV=3	Phospho [S401(100)]
P98082	Disabled homolog 2 OS=Homo sapiens OX=9606 GN=DAB2 PE=1 SV=3	Phospho [S401(100)]
Q9UJY4	ADP-ribosylation factor-binding protein GGA2 OS=Homo sapiens OX=9606 GN=GGA2 PE=1 SV=3	Phospho [S400(98.8); S438(100)]
Q8N5Y2	MSL complex subunit 3 OS=Homo sapiens OX=9606 GN=MSL3 PE=1 SV=1	Phospho [S400(97.8); T405(98.2)]
P48551	Interferon alpha/beta receptor 2 OS=Homo sapiens OX=9606 GN=IFNAR2 PE=1 SV=1	Phospho [S400(100)]
Q5VUA4	Zinc finger protein 318 OS=Homo sapiens OX=9606 GN=ZNF318 PE=1 SV=2	Phospho [S40(99.5); S69(100); S71(100); S79(100); S81(100); S136(100); S173(100); S214(99.2); S237(100); S501(100); S527(100); S671(99.5); S698(99.5); S709(100); S991(99.5); S993(100); S1010(100); S1037(100); S1243(98.9); S1267(100); S1420(100); S1856(100); S1945(100); S2030(100); S2035(100); S2091(100); S2101(100); S2189(100)]
P62937	Peptidyl-prolyl cis-trans isomerase A OS=Homo sapiens OX=9606 GN=PPIA PE=1 SV=2	Phospho [S40(100); S77(100); S110(100); T116(100)]
Q9BXP5	Serrate RNA effector molecule homolog OS=Homo sapiens OX=9606 GN=SRRT PE=1 SV=1	Phospho [S4(100); S67(100); S74(100); S136(100); S493(100); T544(100)]
Q01581	Hydroxymethylglutaryl-CoA synthase, cytoplasmic OS=Homo sapiens OX=9606 GN=HMGCS1 PE=1 SV=2	Phospho [S4(100); S495(100); S516(100)]
Q00839	Heterogeneous nuclear ribonucleoprotein U OS=Homo sapiens OX=9606 GN=HNRNPU PE=1 SV=6	Phospho [S4(100); S26(100); S271(100)]
Q8IXS8	Hyccin 2 OS=Homo sapiens OX=9606 GN=HYCC2 PE=1 SV=1	Phospho [S398(99.1); S430(100); S508(100)]
Q01167	Forkhead box protein K2 OS=Homo sapiens OX=9606 GN=FOXK2 PE=1 SV=3	Phospho [S398(100)]
P43490	Nicotinamide phosphoribosyltransferase OS=Homo sapiens OX=9606 GN=NAMPT PE=1 SV=1	Phospho [S398(100); S425(100); S472(100)]
Q96BT3	Centromere protein T OS=Homo sapiens OX=9606 GN=CENPT PE=1 SV=2	Phospho [S397(100)]
Q14978	Nucleolar and coiled-body phosphoprotein 1 OS=Homo sapiens OX=9606 GN=NOLC1 PE=1 SV=2	Phospho [S397(100); S508(99.4); S538(100); S643(100)]
Q9UNY4	Transcription termination factor 2 OS=Homo sapiens OX=9606 GN=TTF2 PE=1 SV=2	Phospho [S396(100)]
Q9Y5B0	RNA polymerase II subunit A C-terminal domain phosphatase OS=Homo sapiens OX=9606 GN=CTDP1 PE=1 SV=3	Phospho [S395(99.1); S740(100); T753(97.3)]
Q9Y5A9	YTH domain-containing family protein 2 OS=Homo sapiens OX=9606 GN=YTHDF2 PE=1 SV=2	Phospho [S394(100)]
Q9BS91	UDP-sugar transporter protein SLC35A5 OS=Homo sapiens OX=9606 GN=SLC35A5 PE=1 SV=2	Phospho [S394(100)]
P40818	Ubiquitin carboxyl-terminal hydrolase 8 OS=Homo sapiens OX=9606 GN=USP8 PE=1 SV=1	Phospho [S392(100); T577(100); S716(98.8); S718(100)]
A2A3K4	Protein tyrosine phosphatase domain-containing protein 1 OS=Homo sapiens OX=9606 GN=PTPDC1 PE=1 SV=1	Phospho [S392(100); S438(100)]
O14980	Exportin-1 OS=Homo sapiens OX=9606 GN=XPO1 PE=1 SV=1	Phospho [S391(94.4)]
P57081	tRNA (guanine-N(7)-)-methyltransferase non-catalytic subunit WDR4 OS=Homo sapiens OX=9606 GN=WDR4 PE=1 SV=2	Phospho [S391(100)]
P20700	Lamin-B1 OS=Homo sapiens OX=9606 GN=LMNB1 PE=1 SV=2	Phospho [S391(100); T575(100)]
Q9NRH2	SNF-related serine/threonine-protein kinase OS=Homo sapiens OX=9606 GN=SNRK PE=1 SV=2	Phospho [S390(100); S569(100); S607(98.4)]
Q7Z422	SUZ RNA-binding domain-containing OS=Homo sapiens OX=9606 GN=SZRD1 PE=1 SV=1	Phospho [S39(99.5); T67(96.9); S105(100); S107(100)]
O95772	STARD3 N-terminal-like protein OS=Homo sapiens OX=9606 GN=STARD3NL PE=1 SV=1	Phospho [S39(100)]
Q99613	Eukaryotic translation initiation factor 3 subunit C OS=Homo sapiens OX=9606 GN=EIF3C PE=1 SV=1	Phospho [S39(100)]
B5ME19	Eukaryotic translation initiation factor 3 subunit C-like protein OS=Homo sapiens OX=9606 GN=EIF3CL PE=1 SV=1	Phospho [S39(100)]
P26639	Threonine--tRNA ligase 1, cytoplasmic OS=Homo sapiens OX=9606 GN=TARS1 PE=1 SV=3	Phospho [S39(100)]
Q6ZNJ1	Neurobeachin-like protein 2 OS=Homo sapiens OX=9606 GN=NBEAL2 PE=1 SV=2	Phospho [S39(100); T740(96.2); S1647(100); T1867(100); T2008(98.2); T2009(99.6); S2208(100); S2451(100); S2739(100); S2742(99.1); S2743(99.1)]
Q9HCG8	Pre-mRNA-splicing factor CWC22 homolog OS=Homo sapiens OX=9606 GN=CWC22 PE=1 SV=3	Phospho [S39(100); S786(97.3); S829(100); S866(100)]
Q01543	Friend leukemia integration 1 transcription factor OS=Homo sapiens OX=9606 GN=FLI1 PE=1 SV=1	Phospho [S39(100); S76(99.2); S241(100)]
Q8TDD1	ATP-dependent RNA helicase DDX54 OS=Homo sapiens OX=9606 GN=DDX54 PE=1 SV=2	Phospho [S39(100); S41(100); S75(99.3); S782(100)]
P31629	Transcription factor HIVEP2 OS=Homo sapiens OX=9606 GN=HIVEP2 PE=1 SV=2	Phospho [S389(99.5); S1050(99.4); S1062(91.7); S2118(100); S2301(99.2)]
Q13422	DNA-binding protein Ikaros OS=Homo sapiens OX=9606 GN=IKZF1 PE=1 SV=1	Phospho [S389(97); S442(100)]
Q14242	P-selectin glycoprotein ligand 1 OS=Homo sapiens OX=9606 GN=SELPLG PE=1 SV=1	Phospho [S389(100); T393(100)]
Q5JSZ5	Protein PRRC2B OS=Homo sapiens OX=9606 GN=PRRC2B PE=1 SV=2	Phospho [S388(100); S1139(99.4)]
Q99638	Cell cycle checkpoint control protein RAD9A OS=Homo sapiens OX=9606 GN=RAD9A PE=1 SV=1	Phospho [S387(100)]
Q9H4E7	Differentially expressed in FDCP 6 homolog OS=Homo sapiens OX=9606 GN=DEF6 PE=1 SV=1	Phospho [S387(100); S590(100)]
Q9NRA0	Sphingosine kinase 2 OS=Homo sapiens OX=9606 GN=SPHK2 PE=1 SV=2	Phospho [S387(100); S414(100); S484(99.1)]
Q8N1F8	Serine/threonine-protein kinase 11-interacting protein OS=Homo sapiens OX=9606 GN=STK11IP PE=1 SV=4	Phospho [S387(100); S389(100); S392(99.3); S599(99.5); T603(98.5); S761(100)]
P45974	Ubiquitin carboxyl-terminal hydrolase 5 OS=Homo sapiens OX=9606 GN=USP5 PE=1 SV=2	Phospho [S386(97.5); T623(100); S783(100)]
Q01813	ATP-dependent 6-phosphofructokinase, platelet type OS=Homo sapiens OX=9606 GN=PFKP PE=1 SV=2	Phospho [S386(100)]
Q9C0B0	RING finger protein unkempt homolog OS=Homo sapiens OX=9606 GN=UNK PE=1 SV=2	Phospho [S385(100)]
Q8N5C8	TGF-beta-activated kinase 1 and MAP3K7-binding protein 3 OS=Homo sapiens OX=9606 GN=TAB3 PE=1 SV=3	Phospho [S385(100); S506(100)]
Q9BY77	Polymerase delta-interacting protein 3 OS=Homo sapiens OX=9606 GN=POLDIP3 PE=1 SV=2	Phospho [S383(99.2)]
Q9Y2D5	PALM2-AKAP2 fusion protein OS=Homo sapiens OX=9606 GN=PALM2AKAP2 PE=1 SV=4	Phospho [S383(100); S624(100); S951(100); S1009(100); T1011(97.8); T1012(97.8); S1083(100)]
Q14966	Zinc finger protein 638 OS=Homo sapiens OX=9606 GN=ZNF638 PE=1 SV=2	Phospho [S383(100); S552(100); S605(100); S1100(100)]
Q12906	Interleukin enhancer-binding factor 3 OS=Homo sapiens OX=9606 GN=ILF3 PE=1 SV=3	Phospho [S382(99.7)]
O94876	Transmembrane and coiled-coil domains protein 1 OS=Homo sapiens OX=9606 GN=TMCC1 PE=1 SV=3	Phospho [S382(100)]
Q6NXT4	Zinc transporter 6 OS=Homo sapiens OX=9606 GN=SLC30A6 PE=1 SV=2	Phospho [S382(100)]
Q6ULP2	Aftiphilin OS=Homo sapiens OX=9606 GN=AFTPH PE=1 SV=3	Phospho [S382(100); S411(99.2); T617(100)]
P86452	Zinc finger BED domain-containing protein 6 OS=Homo sapiens OX=9606 GN=ZBED6 PE=1 SV=1	Phospho [S381(100)]
Q5TC84	Opioid growth factor receptor-like protein 1 OS=Homo sapiens OX=9606 GN=OGFRL1 PE=1 SV=1	Phospho [S381(100)]
Q86WP2	Vasculin OS=Homo sapiens OX=9606 GN=GPBP1 PE=1 SV=1	Phospho [S380(95.9); S381(97.6)]
Q9NRM7	Serine/threonine-protein kinase LATS2 OS=Homo sapiens OX=9606 GN=LATS2 PE=1 SV=2	Phospho [S380(100); S408(99); S526(97.8)]
O60381	HMG box-containing protein 1 OS=Homo sapiens OX=9606 GN=HBP1 PE=1 SV=2	Phospho [S380(100); S382(98.3)]
Q7L9L4	MOB kinase activator 1B OS=Homo sapiens OX=9606 GN=MOB1B PE=1 SV=3	Phospho [S38(100)]
Q9H8S9	MOB kinase activator 1A OS=Homo sapiens OX=9606 GN=MOB1A PE=1 SV=4	Phospho [S38(100)]
Q96BX8	MOB kinase activator 3A OS=Homo sapiens OX=9606 GN=MOB3A PE=1 SV=1	Phospho [S38(100)]
O43314	Inositol hexakisphosphate and diphosphoinositol-pentakisphosphate kinase 2 OS=Homo sapiens OX=9606 GN=PPIP5K2 PE=1 SV=3	Phospho [S38(100)]
P30050	Large ribosomal subunit protein uL11 OS=Homo sapiens OX=9606 GN=RPL12 PE=1 SV=1	Phospho [S38(100)]
P84103	Serine/arginine-rich splicing factor 3 OS=Homo sapiens OX=9606 GN=SRSF3 PE=1 SV=1	Phospho [S38(100)]
Q06587	E3 ubiquitin-protein ligase RING1 OS=Homo sapiens OX=9606 GN=RING1 PE=1 SV=2	Phospho [S38(100)]
Q9Y5P4	Ceramide transfer protein OS=Homo sapiens OX=9606 GN=CERT1 PE=1 SV=1	Phospho [S379(93.2); S380(93.2)]
P12270	Nucleoprotein TPR OS=Homo sapiens OX=9606 GN=TPR PE=1 SV=3	Phospho [S379(100); S929(100); S1660(98.6); T2116(100); T2137(99.3); S2155(100)]
P51957	Serine/threonine-protein kinase Nek4 OS=Homo sapiens OX=9606 GN=NEK4 PE=1 SV=2	Phospho [S377(99.4); S461(100); S639(100); S661(100)]
Q9Y6K9	NF-kappa-B essential modulator OS=Homo sapiens OX=9606 GN=IKBKG PE=1 SV=2	Phospho [S377(98.8); S387(100)]
Q8WYQ5	Microprocessor complex subunit DGCR8 OS=Homo sapiens OX=9606 GN=DGCR8 PE=1 SV=1	Phospho [S377(100)]
Q16543	Hsp90 co-chaperone Cdc37 OS=Homo sapiens OX=9606 GN=CDC37 PE=1 SV=1	Phospho [S377(100)]
Q8NHJ6	Leukocyte immunoglobulin-like receptor subfamily B member 4 OS=Homo sapiens OX=9606 GN=LILRB4 PE=1 SV=3	Phospho [S377(100)]
Q2PPJ7	Ral GTPase-activating protein subunit alpha-2 OS=Homo sapiens OX=9606 GN=RALGAPA2 PE=1 SV=2	Phospho [S376(99.3); S820(99.3); S821(100); S1593(100)]
P27448	MAP/microtubule affinity-regulating kinase 3 OS=Homo sapiens OX=9606 GN=MARK3 PE=1 SV=5	Phospho [S376(90.9); S419(100); S469(99.1); S601(100); S643(100)]
Q86VP6	Cullin-associated NEDD8-dissociated protein 1 OS=Homo sapiens OX=9606 GN=CAND1 PE=1 SV=2	Phospho [S376(100)]
Q9H8N7	Zinc finger protein 395 OS=Homo sapiens OX=9606 GN=ZNF395 PE=1 SV=2	Phospho [S376(100); S449(100)]
Q15276	Rab GTPase-binding effector protein 1 OS=Homo sapiens OX=9606 GN=RABEP1 PE=1 SV=2	Phospho [S374(98.9); S407(100); S410(100)]
Q5VT52	Regulation of nuclear pre-mRNA domain-containing protein 2 OS=Homo sapiens OX=9606 GN=RPRD2 PE=1 SV=1	Phospho [S374(100); S485(98.2); S593(100); T723(100); S761(92.9); S769(96.7); S976(100); S1099(100); S1185(98.2); S1197(97.8)]
Q8TEK3	Histone-lysine N-methyltransferase, H3 lysine-79 specific OS=Homo sapiens OX=9606 GN=DOT1L PE=1 SV=3	Phospho [S374(100); S471(100); S786(100); S834(100); S902(100); T984(100); S1001(95.7); S1093(98.7)]
O14686	Histone-lysine N-methyltransferase 2D OS=Homo sapiens OX=9606 GN=KMT2D PE=1 SV=2	Phospho [S373(98.9); S654(100); S1671(100); T1843(100); T1865(100); T2240(99.5); S2274(100); T2332(100); S2640(100); S2726(98.7); S3130(100); S3199(98.5); S4359(100); T4682(100); S4738(100); S4849(99.5)]
P49354	Protein farnesyltransferase/geranylgeranyltransferase type-1 subunit alpha OS=Homo sapiens OX=9606 GN=FNTA PE=1 SV=1	Phospho [S373(100)]
O95402	Mediator of RNA polymerase II transcription subunit 26 OS=Homo sapiens OX=9606 GN=MED26 PE=1 SV=2	Phospho [S373(100)]
O94763	Unconventional prefoldin RPB5 interactor 1 OS=Homo sapiens OX=9606 GN=URI1 PE=1 SV=3	Phospho [S372(100); S442(100); S488(96.4)]
Q8WWW8	GRB2-associated-binding protein 3 OS=Homo sapiens OX=9606 GN=GAB3 PE=1 SV=1	Phospho [S371(100)]
Q9UEW8	STE20/SPS1-related proline-alanine-rich protein kinase OS=Homo sapiens OX=9606 GN=STK39 PE=1 SV=3	Phospho [S370(100); S371(100); S385(100)]
P04083	Annexin A1 OS=Homo sapiens OX=9606 GN=ANXA1 PE=1 SV=2	Phospho [S37(100); Y39(90)]
Q01201	Transcription factor RelB OS=Homo sapiens OX=9606 GN=RELB PE=1 SV=2	Phospho [S37(100); T103(100); S116(100); S151(100); S221(100); S573(100)]
P14618	Pyruvate kinase PKM OS=Homo sapiens OX=9606 GN=PKM PE=1 SV=4	Phospho [S37(100); S55(100); S100(99.5); Y466(100); S519(97.5)]
Q86W92	Liprin-beta-1 OS=Homo sapiens OX=9606 GN=PPFIBP1 PE=1 SV=2	Phospho [S37(100); S40(100); S466(100); S540(98.9); S579(100); S599(99.4); S601(100); S636(100); S794(100); S818(100); S999(99.7)]
Q6VN20	Ran-binding protein 10 OS=Homo sapiens OX=9606 GN=RANBP10 PE=1 SV=1	Phospho [S369(99.5)]
Q9NVI7	ATPase family AAA domain-containing protein 3A OS=Homo sapiens OX=9606 GN=ATAD3A PE=1 SV=2	Phospho [S369(99.5)]
Q16829	Dual specificity protein phosphatase 7 OS=Homo sapiens OX=9606 GN=DUSP7 PE=1 SV=4	Phospho [S369(100)]
Q9ULM3	YEATS domain-containing protein 2 OS=Homo sapiens OX=9606 GN=YEATS2 PE=1 SV=2	Phospho [S367(99); S465(100); S473(100); S575(100)]
O15151	Protein Mdm4 OS=Homo sapiens OX=9606 GN=MDM4 PE=1 SV=2	Phospho [S367(100)]
Q9Y613	FH1/FH2 domain-containing protein 1 OS=Homo sapiens OX=9606 GN=FHOD1 PE=1 SV=3	Phospho [S367(100); S498(100); S523(100); S573(98.9)]
Q92570	Nuclear receptor subfamily 4 group A member 3 OS=Homo sapiens OX=9606 GN=NR4A3 PE=1 SV=3	Phospho [S366(99.3)]
Q9UPT6	C-Jun-amino-terminal kinase-interacting protein 3 OS=Homo sapiens OX=9606 GN=MAPK8IP3 PE=1 SV=3	Phospho [S365(99.5)]
Q15554	Telomeric repeat-binding factor 2 OS=Homo sapiens OX=9606 GN=TERF2 PE=1 SV=3	Phospho [S365(100)]
Q15629	Translocating chain-associated membrane protein 1 OS=Homo sapiens OX=9606 GN=TRAM1 PE=1 SV=3	Phospho [S365(100)]
Q14694	Ubiquitin carboxyl-terminal hydrolase 10 OS=Homo sapiens OX=9606 GN=USP10 PE=1 SV=2	Phospho [S365(100); S547(100); S563(100); S576(100)]
Q13509	Tubulin beta-3 chain OS=Homo sapiens OX=9606 GN=TUBB3 PE=1 SV=2	Phospho [S364(99.1); S365(99.1); T366(99.5)]
Q9BXS5	AP-1 complex subunit mu-1 OS=Homo sapiens OX=9606 GN=AP1M1 PE=1 SV=3	Phospho [S364(100)]
Q9NRX5	Serine incorporator 1 OS=Homo sapiens OX=9606 GN=SERINC1 PE=1 SV=1	Phospho [S364(100)]
O60502	Protein O-GlcNAcase OS=Homo sapiens OX=9606 GN=OGA PE=1 SV=2	Phospho [S364(100)]
Q9H3P2	Negative elongation factor A OS=Homo sapiens OX=9606 GN=NELFA PE=1 SV=3	Phospho [S363(100)]
Q9NQ29	Putative RNA-binding protein Luc7-like 1 OS=Homo sapiens OX=9606 GN=LUC7L PE=1 SV=1	Phospho [S363(100)]
Q14012	Calcium/calmodulin-dependent protein kinase type 1 OS=Homo sapiens OX=9606 GN=CAMK1 PE=1 SV=1	Phospho [S363(100)]
O14497	AT-rich interactive domain-containing protein 1A OS=Homo sapiens OX=9606 GN=ARID1A PE=1 SV=3	Phospho [S363(100); S604(98.5); S696(100); S702(100); S769(100); S772(99.5); S1184(100); S1755(99.5); T1888(98.7)]
Q9H5J0	Zinc finger and BTB domain-containing protein 3 OS=Homo sapiens OX=9606 GN=ZBTB3 PE=1 SV=1	Phospho [S362(98.3); S549(99)]
Q15910	Histone-lysine N-methyltransferase EZH2 OS=Homo sapiens OX=9606 GN=EZH2 PE=1 SV=2	Phospho [S362(97.7); S363(97.7); T367(100); T487(100)]
Q9Y2X7	ARF GTPase-activating protein GIT1 OS=Homo sapiens OX=9606 GN=GIT1 PE=1 SV=2	Phospho [S362(100); S385(100); S388(100); S571(99.1); S592(100); S596(99.3)]
P42331	Rho GTPase-activating protein 25 OS=Homo sapiens OX=9606 GN=ARHGAP25 PE=1 SV=2	Phospho [S362(100); S378(100); S379(100); S487(100); S507(100); S511(100); S533(100)]
P35613	Basigin OS=Homo sapiens OX=9606 GN=BSG PE=1 SV=2	Phospho [S362(100); S368(99.3)]
Q6RFH5	WD repeat-containing protein 74 OS=Homo sapiens OX=9606 GN=WDR74 PE=1 SV=1	Phospho [S361(100)]
O76021	Ribosomal L1 domain-containing protein 1 OS=Homo sapiens OX=9606 GN=RSL1D1 PE=1 SV=3	Phospho [S361(100); S392(100); S427(100); S443(99.4)]
Q14289	Protein-tyrosine kinase 2-beta OS=Homo sapiens OX=9606 GN=PTK2B PE=1 SV=2	Phospho [S361(100); S375(100); S389(99); S392(99.4); Y579(100); Y580(100); S583(98.3); S778(100)]
Q7Z6E9	E3 ubiquitin-protein ligase RBBP6 OS=Homo sapiens OX=9606 GN=RBBP6 PE=1 SV=1	Phospho [S360(99.2); S861(100); S1179(100); S1277(100); S1328(100); T1468(100)]
Q5J8M3	ER membrane protein complex subunit 4 OS=Homo sapiens OX=9606 GN=EMC4 PE=1 SV=2	Phospho [S36(99.3)]
Q00688	Peptidyl-prolyl cis-trans isomerase FKBP3 OS=Homo sapiens OX=9606 GN=FKBP3 PE=1 SV=1	Phospho [S36(99.2)]
Q13636	Ras-related protein Rab-31 OS=Homo sapiens OX=9606 GN=RAB31 PE=1 SV=2	Phospho [S36(100)]
Q9BQ65	U6 snRNA phosphodiesterase 1 OS=Homo sapiens OX=9606 GN=USB1 PE=1 SV=1	Phospho [S36(100)]
O00559	Receptor-binding cancer antigen expressed on SiSo cells OS=Homo sapiens OX=9606 GN=EBAG9 PE=1 SV=1	Phospho [S36(100)]
A0A3B3IU46	RNA guanine-N7 methyltransferase-activating subunit-like protein OS=Homo sapiens OX=9606 GN=RAMACL PE=3 SV=1	Phospho [S36(100)]
Q9BTL3	RNA guanine-N7 methyltransferase activating subunit OS=Homo sapiens OX=9606 GN=RAMAC PE=1 SV=1	Phospho [S36(100)]
P52732	Kinesin-like protein KIF11 OS=Homo sapiens OX=9606 GN=KIF11 PE=1 SV=2	Phospho [S36(100)]
P53367	Arfaptin-1 OS=Homo sapiens OX=9606 GN=ARFIP1 PE=1 SV=2	Phospho [S36(100); S39(99); S132(100)]
Q86X10	Ral GTPase-activating protein subunit beta OS=Homo sapiens OX=9606 GN=RALGAPB PE=1 SV=1	Phospho [S359(99); S720(98.7); T734(97.8)]
Q9NQ55	Suppressor of SWI4 1 homolog OS=Homo sapiens OX=9606 GN=PPAN PE=1 SV=1	Phospho [S359(100)]
O15014	Zinc finger protein 609 OS=Homo sapiens OX=9606 GN=ZNF609 PE=1 SV=2	Phospho [S358(100); S413(100); S467(100); S491(100); S576(99.5); S578(100); T585(98); T746(100); S758(100); S804(98.9); S842(100); S846(100); S849(100); S1055(100); S1285(100); S1313(100)]
Q8TBZ3	WD repeat-containing protein 20 OS=Homo sapiens OX=9606 GN=WDR20 PE=1 SV=2	Phospho [S357(100); S434(100)]
Q5TCZ1	SH3 and PX domain-containing protein 2A OS=Homo sapiens OX=9606 GN=SH3PXD2A PE=1 SV=1	Phospho [S356(100); T361(97.6); S515(99.7); S547(100); S567(100); S593(100); S724(100); S818(98.2); S819(98.7); S1002(100); S1017(100); S1038(100); S1056(100)]
Q13427	Peptidyl-prolyl cis-trans isomerase G OS=Homo sapiens OX=9606 GN=PPIG PE=1 SV=2	Phospho [S356(100); T358(100); S397(100); S544(100); S546(100); S687(100); S744(100); S745(99.7); T748(100)]
Q8N1B4	Vacuolar protein sorting-associated protein 52 homolog OS=Homo sapiens OX=9606 GN=VPS52 PE=1 SV=1	Phospho [S355(100)]
Q8WZA9	Immunity-related GTPase family Q protein OS=Homo sapiens OX=9606 GN=IRGQ PE=1 SV=1	Phospho [S353(100)]
Q8N5D0	WD and tetratricopeptide repeats protein 1 OS=Homo sapiens OX=9606 GN=WDTC1 PE=1 SV=2	Phospho [S353(100); S511(100)]
Q9BXM9	FSD1-like protein OS=Homo sapiens OX=9606 GN=FSD1L PE=1 SV=2	Phospho [S352(100)]
O60293	Zinc finger C3H1 domain-containing protein OS=Homo sapiens OX=9606 GN=ZFC3H1 PE=1 SV=3	Phospho [S352(100); S655(100); T766(100); S805(100); S809(100); S1046(100); S1303(100); S1304(100)]
Q9NZL4	Hsp70-binding protein 1 OS=Homo sapiens OX=9606 GN=HSPBP1 PE=1 SV=2	Phospho [S351(99.5)]
Q96PV6	Leukocyte receptor cluster member 8 OS=Homo sapiens OX=9606 GN=LENG8 PE=1 SV=3	Phospho [S351(100)]
Q96NB3	Zinc finger protein 830 OS=Homo sapiens OX=9606 GN=ZNF830 PE=1 SV=2	Phospho [S351(100)]
Q8WU90	Zinc finger CCCH domain-containing protein 15 OS=Homo sapiens OX=9606 GN=ZC3H15 PE=1 SV=1	Phospho [S351(100); S381(100)]
Q9NYJ8	TGF-beta-activated kinase 1 and MAP3K7-binding protein 2 OS=Homo sapiens OX=9606 GN=TAB2 PE=1 SV=1	Phospho [S350(100); S582(99.5)]
P40855	Peroxisomal biogenesis factor 19 OS=Homo sapiens OX=9606 GN=PEX19 PE=1 SV=1	Phospho [S35(99.9); S54(100)]
Q96E09	PPP2R1A-PPP2R2A-interacting phosphatase regulator 1 OS=Homo sapiens OX=9606 GN=PABIR1 PE=1 SV=1	Phospho [S35(95.4); S37(99.4); S62(100); S76(100); S143(100); S147(100); S189(100); S262(96.8); S270(100)]
Q8IY18	Structural maintenance of chromosomes protein 5 OS=Homo sapiens OX=9606 GN=SMC5 PE=1 SV=2	Phospho [S35(100)]
Q9BU64	Centromere protein O OS=Homo sapiens OX=9606 GN=CENPO PE=1 SV=1	Phospho [S35(100)]
Q99567	Nuclear pore complex protein Nup88 OS=Homo sapiens OX=9606 GN=NUP88 PE=1 SV=2	Phospho [S35(100); S50(100); S517(100); T525(100)]
Q8TAD8	Smad nuclear-interacting protein 1 OS=Homo sapiens OX=9606 GN=SNIP1 PE=1 SV=1	Phospho [S35(100); S49(99); S52(99); S54(100); T57(98.8); S394(99.5)]
Q9Y4H4	G-protein-signaling modulator 3 OS=Homo sapiens OX=9606 GN=GPSM3 PE=1 SV=1	Phospho [S35(100); S39(100)]
P01584	Interleukin-1 beta OS=Homo sapiens OX=9606 GN=IL1B PE=1 SV=2	Phospho [S35(100); S121(100); S129(99); S133(100)]
Q15696	U2 small nuclear ribonucleoprotein auxiliary factor 35 kDa subunit-related protein 2 OS=Homo sapiens OX=9606 GN=ZRSR2 PE=1 SV=2	Phospho [S349(100); S384(100)]
Q86VP3	Phosphofurin acidic cluster sorting protein 2 OS=Homo sapiens OX=9606 GN=PACS2 PE=1 SV=3	Phospho [S349(100); S359(90.2); S390(100); S416(100); S453(100)]
P50750	Cyclin-dependent kinase 9 OS=Homo sapiens OX=9606 GN=CDK9 PE=1 SV=3	Phospho [S347(100)]
Q9Y383	Putative RNA-binding protein Luc7-like 2 OS=Homo sapiens OX=9606 GN=LUC7L2 PE=1 SV=2	Phospho [S347(100); S353(99.5); S384(100)]
Q9ULJ3	Zinc finger and BTB domain-containing protein 21 OS=Homo sapiens OX=9606 GN=ZBTB21 PE=1 SV=2	Phospho [S345(98.4); S411(100); S422(98.1); S434(98.6); S435(99.2); S714(100); S1003(100)]
Q9HC62	Sentrin-specific protease 2 OS=Homo sapiens OX=9606 GN=SENP2 PE=1 SV=3	Phospho [S344(100)]
Q8N7R7	Cyclin-Y-like protein 1 OS=Homo sapiens OX=9606 GN=CCNYL1 PE=1 SV=2	Phospho [S344(100)]
Q92556	Engulfment and cell motility protein 1 OS=Homo sapiens OX=9606 GN=ELMO1 PE=1 SV=2	Phospho [S344(100)]
Q9UK61	Protein TASOR OS=Homo sapiens OX=9606 GN=TASOR PE=1 SV=3	Phospho [S344(100); S673(100); S694(100); S927(100); S1103(100)]
Q8TEQ0	Sorting nexin-29 OS=Homo sapiens OX=9606 GN=SNX29 PE=1 SV=3	Phospho [S344(100); S370(98.3); S639(99.6)]
Q6PJT7	Zinc finger CCCH domain-containing protein 14 OS=Homo sapiens OX=9606 GN=ZC3H14 PE=1 SV=1	Phospho [S343(100); S409(100); S515(100); S620(100); S665(100)]
P04439	HLA class I histocompatibility antigen, A alpha chain OS=Homo sapiens OX=9606 GN=HLA-A PE=1 SV=2	Phospho [S343(100); S356(98.9)]
Q7L8J4	SH3 domain-binding protein 5-like OS=Homo sapiens OX=9606 GN=SH3BP5L PE=1 SV=1	Phospho [S343(100); S350(100); S362(100)]
O75676	Ribosomal protein S6 kinase alpha-4 OS=Homo sapiens OX=9606 GN=RPS6KA4 PE=1 SV=1	Phospho [S343(100); S347(100); T687(99.6); S745(100)]
Q5HYW2	NHS-like protein 2 OS=Homo sapiens OX=9606 GN=NHSL2 PE=1 SV=2	Phospho [S342(99.5); S576(99.4); T686(100); S801(100); S890(97.4); S1034(100); S1061(98.9); S1067(99.9); S1072(100)]
Q96G23	Ceramide synthase 2 OS=Homo sapiens OX=9606 GN=CERS2 PE=1 SV=1	Phospho [S341(100); T346(100)]
O60343	TBC1 domain family member 4 OS=Homo sapiens OX=9606 GN=TBC1D4 PE=1 SV=2	Phospho [S341(100); S570(100); S588(100); S754(100)]
Q15042	Rab3 GTPase-activating protein catalytic subunit OS=Homo sapiens OX=9606 GN=RAB3GAP1 PE=1 SV=3	Phospho [S340(99.6); S537(100)]
P68366	Tubulin alpha-4A chain OS=Homo sapiens OX=9606 GN=TUBA4A PE=1 SV=1	Phospho [S340(100); S439(100); Y440(100)]
Q96AG3	Mitochondrial outer membrane protein SLC25A46 OS=Homo sapiens OX=9606 GN=SLC25A46 PE=1 SV=1	Phospho [S34(100)]
Q96BD0	Solute carrier organic anion transporter family member 4A1 OS=Homo sapiens OX=9606 GN=SLCO4A1 PE=1 SV=2	Phospho [S34(100); T37(100); S40(100); S43(100); S50(100); S361(100)]
P52565	Rho GDP-dissociation inhibitor 1 OS=Homo sapiens OX=9606 GN=ARHGDIA PE=1 SV=3	Phospho [S34(100); T160(100)]
P46100	Transcriptional regulator ATRX OS=Homo sapiens OX=9606 GN=ATRX PE=1 SV=6	Phospho [S34(100); S84(100); S677(100); S704(100); S1061(100); S1348(100); S1352(100); S1527(100)]
P54259	Atrophin-1 OS=Homo sapiens OX=9606 GN=ATN1 PE=1 SV=3	Phospho [S34(100); S77(100); S101(100); S107(99.5); S632(100); S645(100); T669(100)]
Q86VM9	Zinc finger CCCH domain-containing protein 18 OS=Homo sapiens OX=9606 GN=ZC3H18 PE=1 SV=2	Phospho [S34(100); S46(100); S67(100); S83(100); S95(98.5); S487(100); T796(99.1); S842(100); S868(100)]
P31751	RAC-beta serine/threonine-protein kinase OS=Homo sapiens OX=9606 GN=AKT2 PE=1 SV=2	Phospho [S34(100); S126(99.2); T451(98.7)]
Q96AP0	Adrenocortical dysplasia protein homolog OS=Homo sapiens OX=9606 GN=ACD PE=1 SV=4	Phospho [S339(99.5)]
P61073	C-X-C chemokine receptor type 4 OS=Homo sapiens OX=9606 GN=CXCR4 PE=1 SV=1	Phospho [S339(98.5)]
Q16643	Drebrin OS=Homo sapiens OX=9606 GN=DBN1 PE=1 SV=4	Phospho [S339(100)]
O95747	Serine/threonine-protein kinase OSR1 OS=Homo sapiens OX=9606 GN=OXSR1 PE=1 SV=1	Phospho [S339(100)]
Q99590	Protein SCAF11 OS=Homo sapiens OX=9606 GN=SCAF11 PE=1 SV=2	Phospho [S338(97.8); S608(98.8); S796(100)]
P12694	2-oxoisovalerate dehydrogenase subunit alpha, mitochondrial OS=Homo sapiens OX=9606 GN=BCKDHA PE=1 SV=2	Phospho [S337(99.7); T338(97.2); S339(97.2); S347(100)]
P43354	Nuclear receptor subfamily 4 group A member 2 OS=Homo sapiens OX=9606 GN=NR4A2 PE=1 SV=1	Phospho [S337(99.3)]
O95365	Zinc finger and BTB domain-containing protein 7A OS=Homo sapiens OX=9606 GN=ZBTB7A PE=1 SV=1	Phospho [S337(100); S525(99.3); S526(99.6); S549(100)]
Q58WW2	DDB1- and CUL4-associated factor 6 OS=Homo sapiens OX=9606 GN=DCAF6 PE=1 SV=1	Phospho [S336(100); S649(100); T654(100); S657(100)]
Q6W2J9	BCL-6 corepressor OS=Homo sapiens OX=9606 GN=BCOR PE=1 SV=1	Phospho [S336(100); S423(100); S1139(98.5); S1410(99.7)]
Q70CQ2	Ubiquitin carboxyl-terminal hydrolase 34 OS=Homo sapiens OX=9606 GN=USP34 PE=1 SV=2	Phospho [S3358(100); S3359(100); S3406(97.9)]
Q13905	Rap guanine nucleotide exchange factor 1 OS=Homo sapiens OX=9606 GN=RAPGEF1 PE=1 SV=3	Phospho [S335(99.4); S360(100)]
Q8IY81	pre-rRNA 2'-O-ribose RNA methyltransferase FTSJ3 OS=Homo sapiens OX=9606 GN=FTSJ3 PE=1 SV=2	Phospho [S335(99.4); S336(99.4); S584(100); S639(98.8); S644(100); S688(100)]
P31689	DnaJ homolog subfamily A member 1 OS=Homo sapiens OX=9606 GN=DNAJA1 PE=1 SV=2	Phospho [S335(98.6); S340(99.3)]
Q8NDI1	EH domain-binding protein 1 OS=Homo sapiens OX=9606 GN=EHBP1 PE=1 SV=3	Phospho [S335(98.1); S408(100); S428(97.4); S747(100); S751(100); S759(99.1); S1058(100)]
Q9NQQ7	Solute carrier family 35 member C2 OS=Homo sapiens OX=9606 GN=SLC35C2 PE=1 SV=2	Phospho [S335(100)]
Q9Y4K4	Mitogen-activated protein kinase kinase kinase kinase 5 OS=Homo sapiens OX=9606 GN=MAP4K5 PE=1 SV=3	Phospho [S335(100); S400(100)]
Q9BVS4	Serine/threonine-protein kinase RIO2 OS=Homo sapiens OX=9606 GN=RIOK2 PE=1 SV=2	Phospho [S335(100); S337(100); S350(100); S380(100); S382(100); S442(100)]
P19532	Transcription factor E3 OS=Homo sapiens OX=9606 GN=TFE3 PE=1 SV=4	Phospho [S334(100); S548(100); S556(100)]
Q63HK5	Teashirt homolog 3 OS=Homo sapiens OX=9606 GN=TSHZ3 PE=1 SV=2	Phospho [S333(97); S463(92.6)]
P08651	Nuclear factor 1 C-type OS=Homo sapiens OX=9606 GN=NFIC PE=1 SV=2	Phospho [S333(100); S339(100)]
O15417	Trinucleotide repeat-containing gene 18 protein OS=Homo sapiens OX=9606 GN=TNRC18 PE=1 SV=3	Phospho [S333(100); S1232(98.2); S1857(100); T2146(100); S2771(100)]
Q9H330	Transmembrane protein 245 OS=Homo sapiens OX=9606 GN=TMEM245 PE=1 SV=3	Phospho [S332(99)]
Q68CZ2	Tensin-3 OS=Homo sapiens OX=9606 GN=TNS3 PE=1 SV=2	Phospho [S332(100); Y354(98.2); T445(98); T632(100); S662(99.2); S776(100); S850(100); T858(98.1); S866(100); S887(100); S1149(100); S1201(100); S1335(100)]
Q9ULL5	Proline-rich protein 12 OS=Homo sapiens OX=9606 GN=PRR12 PE=1 SV=3	Phospho [S332(100); S386(100); S651(100); T686(99.9); T738(100); S865(100); S1130(98.9); S1253(86); S1308(100); T1561(100); S1568(100)]
Q9NYI0	PH and SEC7 domain-containing protein 3 OS=Homo sapiens OX=9606 GN=PSD3 PE=1 SV=2	Phospho [S331(99.3); S770(99.2); S1011(99.2); S1014(97.7)]
Q7Z7G1	Cytokine-dependent hematopoietic cell linker OS=Homo sapiens OX=9606 GN=CLNK PE=1 SV=2	Phospho [S331(100)]
Q16828	Dual specificity protein phosphatase 6 OS=Homo sapiens OX=9606 GN=DUSP6 PE=1 SV=2	Phospho [S331(100)]
Q9H2K8	Serine/threonine-protein kinase TAO3 OS=Homo sapiens OX=9606 GN=TAOK3 PE=1 SV=2	Phospho [S331(100); S442(100)]
Q13557	Calcium/calmodulin-dependent protein kinase type II subunit delta OS=Homo sapiens OX=9606 GN=CAMK2D PE=1 SV=3	Phospho [S330(99.2); T337(100)]
Q7L591	Docking protein 3 OS=Homo sapiens OX=9606 GN=DOK3 PE=1 SV=2	Phospho [S330(100); S425(100)]
Q96S94	Cyclin-L2 OS=Homo sapiens OX=9606 GN=CCNL2 PE=1 SV=1	Phospho [S330(100); S338(100); S348(100); S369(100)]
O95674	Phosphatidate cytidylyltransferase 2 OS=Homo sapiens OX=9606 GN=CDS2 PE=1 SV=1	Phospho [S33(99)]
O43379	WD repeat-containing protein 62 OS=Homo sapiens OX=9606 GN=WDR62 PE=1 SV=4	Phospho [S33(100); S1144(99.5); S1228(99.7)]
Q15459	Splicing factor 3A subunit 1 OS=Homo sapiens OX=9606 GN=SF3A1 PE=1 SV=1	Phospho [S329(100); S451(100)]
Q86W50	RNA N(6)-adenosine-methyltransferase METTL16 OS=Homo sapiens OX=9606 GN=METTL16 PE=1 SV=2	Phospho [S329(100); S419(100)]
Q8ND30	Liprin-beta-2 OS=Homo sapiens OX=9606 GN=PPFIBP2 PE=1 SV=3	Phospho [S329(100); S363(99.5); S387(100); S729(100)]
P51531	Probable global transcription activator SNF2L2 OS=Homo sapiens OX=9606 GN=SMARCA2 PE=1 SV=2	Phospho [S329(100); S1377(100); S1512(100); S1516(100); S1568(100); S1572(100)]
Q99956	Dual specificity protein phosphatase 9 OS=Homo sapiens OX=9606 GN=DUSP9 PE=1 SV=1	Phospho [S328(100)]
P49019	Hydroxycarboxylic acid receptor 3 OS=Homo sapiens OX=9606 GN=HCAR3 PE=1 SV=3	Phospho [S328(100)]
Q8TDS4	Hydroxycarboxylic acid receptor 2 OS=Homo sapiens OX=9606 GN=HCAR2 PE=1 SV=1	Phospho [S328(100)]
P32249	G-protein coupled receptor 183 OS=Homo sapiens OX=9606 GN=GPR183 PE=1 SV=3	Phospho [S328(100)]
Q15743	Ovarian cancer G-protein coupled receptor 1 OS=Homo sapiens OX=9606 GN=GPR68 PE=1 SV=1	Phospho [S328(100); S331(100)]
P23634	Plasma membrane calcium-transporting ATPase 4 OS=Homo sapiens OX=9606 GN=ATP2B4 PE=1 SV=2	Phospho [S328(100); S1162(100)]
Q8IWE5	Pleckstrin homology domain-containing family M member 2 OS=Homo sapiens OX=9606 GN=PLEKHM2 PE=1 SV=2	Phospho [S327(98.4); S341(100); S441(99.2)]
Q9UGV2	Protein NDRG3 OS=Homo sapiens OX=9606 GN=NDRG3 PE=1 SV=2	Phospho [S327(97.4); S331(100)]
Q7Z6J0	E3 ubiquitin-protein ligase SH3RF1 OS=Homo sapiens OX=9606 GN=SH3RF1 PE=1 SV=2	Phospho [S327(100)]
Q92597	Protein NDRG1 OS=Homo sapiens OX=9606 GN=NDRG1 PE=1 SV=1	Phospho [S326(96.5); T328(100); S330(100); S332(99.2); S333(100); S336(99.5); S362(99.2); T366(100); S367(98.6)]
Q8ND76	Cyclin-Y OS=Homo sapiens OX=9606 GN=CCNY PE=1 SV=2	Phospho [S326(100)]
Q9Y2R2	Tyrosine-protein phosphatase non-receptor type 22 OS=Homo sapiens OX=9606 GN=PTPN22 PE=1 SV=2	Phospho [S325(100)]
Q9UQB8	BAR/IMD domain-containing adapter protein 2 OS=Homo sapiens OX=9606 GN=BAIAP2 PE=1 SV=1	Phospho [S325(100)]
Q12893	Transmembrane protein 115 OS=Homo sapiens OX=9606 GN=TMEM115 PE=1 SV=1	Phospho [S324(99.2); T329(99.4)]
P19419	ETS domain-containing protein Elk-1 OS=Homo sapiens OX=9606 GN=ELK1 PE=1 SV=2	Phospho [S324(100)]
P42566	Epidermal growth factor receptor substrate 15 OS=Homo sapiens OX=9606 GN=EPS15 PE=1 SV=2	Phospho [S324(100); S764(96.8); T777(100); S790(100); S796(100)]
Q9BSJ8	Extended synaptotagmin-1 OS=Homo sapiens OX=9606 GN=ESYT1 PE=1 SV=1	Phospho [S324(100); S627(99); S820(100); S963(100); S1034(100)]
O75909	Cyclin-K OS=Homo sapiens OX=9606 GN=CCNK PE=1 SV=2	Phospho [S324(100); S340(100)]
O43823	A-kinase anchor protein 8 OS=Homo sapiens OX=9606 GN=AKAP8 PE=1 SV=1	Phospho [S323(100); S328(100); S339(100)]
P68371	Tubulin beta-4B chain OS=Homo sapiens OX=9606 GN=TUBB4B PE=1 SV=1	Phospho [S322(100)]
P07437	Tubulin beta chain OS=Homo sapiens OX=9606 GN=TUBB PE=1 SV=2	Phospho [S322(100)]
Q13885	Tubulin beta-2A chain OS=Homo sapiens OX=9606 GN=TUBB2A PE=1 SV=1	Phospho [S322(100)]
Q9BVA1	Tubulin beta-2B chain OS=Homo sapiens OX=9606 GN=TUBB2B PE=1 SV=1	Phospho [S322(100)]
O75083	WD repeat-containing protein 1 OS=Homo sapiens OX=9606 GN=WDR1 PE=1 SV=4	Phospho [S322(100)]
A6NI72	Putative neutrophil cytosol factor 1B OS=Homo sapiens OX=9606 GN=NCF1B PE=5 SV=2	Phospho [S321(100); S346(100); S349(100)]
Q9Y608	Leucine-rich repeat flightless-interacting protein 2 OS=Homo sapiens OX=9606 GN=LRRFIP2 PE=1 SV=1	Phospho [S320(99.6); S323(99.6); S328(100)]
O60716	Catenin delta-1 OS=Homo sapiens OX=9606 GN=CTNND1 PE=1 SV=1	Phospho [S320(100)]
Q9UNN5	FAS-associated factor 1 OS=Homo sapiens OX=9606 GN=FAF1 PE=1 SV=2	Phospho [S320(100); S582(100)]
Q13043	Serine/threonine-protein kinase 4 OS=Homo sapiens OX=9606 GN=STK4 PE=1 SV=2	Phospho [S320(100); S410(100); S414(100)]
P14598	Neutrophil cytosol factor 1 OS=Homo sapiens OX=9606 GN=NCF1 PE=1 SV=4	Phospho [S320(100); S345(100); S348(100)]
Q7KZI7	Serine/threonine-protein kinase MARK2 OS=Homo sapiens OX=9606 GN=MARK2 PE=1 SV=2	Phospho [S32(99.9); S40(100); S456(100); T467(99.5); S486(100); S571(98.6); S619(99.2); S624(93.3)]
Q7L3B6	Hsp90 co-chaperone Cdc37-like 1 OS=Homo sapiens OX=9606 GN=CDC37L1 PE=1 SV=1	Phospho [S32(99.5); S88(99.3)]
Q92973	Transportin-1 OS=Homo sapiens OX=9606 GN=TNPO1 PE=1 SV=2	Phospho [S32(98.6); S76(100)]
Q9UHW9	Solute carrier family 12 member 6 OS=Homo sapiens OX=9606 GN=SLC12A6 PE=1 SV=2	Phospho [S32(100); S93(100); S96(99.2); T98(98.6); S148(100); S1029(100); S1032(100)]
O14828	Secretory carrier-associated membrane protein 3 OS=Homo sapiens OX=9606 GN=SCAMP3 PE=1 SV=3	Phospho [S32(100); S76(100)]
Q6ZVF9	G protein-regulated inducer of neurite outgrowth 3 OS=Homo sapiens OX=9606 GN=GPRIN3 PE=1 SV=2	Phospho [S32(100); S57(100); S583(98.9)]
Q9H0W8	Nonsense-mediated mRNA decay factor SMG9 OS=Homo sapiens OX=9606 GN=SMG9 PE=1 SV=1	Phospho [S32(100); S53(100)]
P35659	Protein DEK OS=Homo sapiens OX=9606 GN=DEK PE=1 SV=1	Phospho [S32(100); S51(100); S306(100); S307(100)]
Q96A65	Exocyst complex component 4 OS=Homo sapiens OX=9606 GN=EXOC4 PE=1 SV=1	Phospho [S32(100); S410(99.1)]
O15127	Secretory carrier-associated membrane protein 2 OS=Homo sapiens OX=9606 GN=SCAMP2 PE=1 SV=2	Phospho [S319(99.6)]
Q5T5U3	Rho GTPase-activating protein 21 OS=Homo sapiens OX=9606 GN=ARHGAP21 PE=1 SV=2	Phospho [S319(98.6); S881(100); S1672(97.3)]
Q96SU4	Oxysterol-binding protein-related protein 9 OS=Homo sapiens OX=9606 GN=OSBPL9 PE=1 SV=2	Phospho [S319(81)]
Q8NHU6	Tudor domain-containing protein 7 OS=Homo sapiens OX=9606 GN=TDRD7 PE=1 SV=2	Phospho [S319(100)]
Q8TCU6	Phosphatidylinositol 3,4,5-trisphosphate-dependent Rac exchanger 1 protein OS=Homo sapiens OX=9606 GN=PREX1 PE=1 SV=3	Phospho [S319(100)]
Q4V328	GRIP1-associated protein 1 OS=Homo sapiens OX=9606 GN=GRIPAP1 PE=1 SV=2	Phospho [S318(99); S655(99.2); S688(100)]
P51659	Peroxisomal multifunctional enzyme type 2 OS=Homo sapiens OX=9606 GN=HSD17B4 PE=1 SV=3	Phospho [S318(100)]
Q9ULQ0	Striatin-interacting protein 2 OS=Homo sapiens OX=9606 GN=STRIP2 PE=1 SV=2	Phospho [S318(100)]
O95243	Methyl-CpG-binding domain protein 4 OS=Homo sapiens OX=9606 GN=MBD4 PE=1 SV=1	Phospho [S318(100)]
Q8IUW3	Spermatogenesis-associated protein 2-like protein OS=Homo sapiens OX=9606 GN=SPATA2L PE=1 SV=1	Phospho [S317(100)]
Q8NBU5	Outer mitochondrial transmembrane helix translocase OS=Homo sapiens OX=9606 GN=ATAD1 PE=1 SV=1	Phospho [S317(100)]
Q14004	Cyclin-dependent kinase 13 OS=Homo sapiens OX=9606 GN=CDK13 PE=1 SV=2	Phospho [S317(100); S325(99.3); S337(98.5); S340(98.3); S342(100); S358(100); S360(100); S400(100); S437(100); S439(100); T1058(100); T1246(100)]
Q9UNH7	Sorting nexin-6 OS=Homo sapiens OX=9606 GN=SNX6 PE=1 SV=1	Phospho [S316(100)]
Q9Y572	Receptor-interacting serine/threonine-protein kinase 3 OS=Homo sapiens OX=9606 GN=RIPK3 PE=1 SV=2	Phospho [S316(100); S410(96.3)]
Q13188	Serine/threonine-protein kinase 3 OS=Homo sapiens OX=9606 GN=STK3 PE=1 SV=2	Phospho [S316(100); S385(100)]
Q3B726	DNA-directed RNA polymerase I subunit RPA43 OS=Homo sapiens OX=9606 GN=POLR1F PE=1 SV=1	Phospho [S316(100); S328(100)]
Q15811	Intersectin-1 OS=Homo sapiens OX=9606 GN=ITSN1 PE=1 SV=3	Phospho [S315(99.5); S904(100); S989(100)]
O75436	Vacuolar protein sorting-associated protein 26A OS=Homo sapiens OX=9606 GN=VPS26A PE=1 SV=2	Phospho [S315(100)]
Q96HR8	H/ACA ribonucleoprotein complex non-core subunit NAF1 OS=Homo sapiens OX=9606 GN=NAF1 PE=1 SV=2	Phospho [S315(100)]
P33992	DNA replication licensing factor MCM5 OS=Homo sapiens OX=9606 GN=MCM5 PE=1 SV=5	Phospho [S315(100)]
Q5H9R7	Serine/threonine-protein phosphatase 6 regulatory subunit 3 OS=Homo sapiens OX=9606 GN=PPP6R3 PE=1 SV=2	Phospho [S315(100); S617(100)]
Q9NZT2	Opioid growth factor receptor OS=Homo sapiens OX=9606 GN=OGFR PE=1 SV=3	Phospho [S315(100); S349(100); S378(100); S496(100)]
P49585	Choline-phosphate cytidylyltransferase A OS=Homo sapiens OX=9606 GN=PCYT1A PE=1 SV=2	Phospho [S315(100); S319(98); S331(100); T342(99.2); S347(100); S362(100)]
Q9HCN4	GPN-loop GTPase 1 OS=Homo sapiens OX=9606 GN=GPN1 PE=1 SV=1	Phospho [S314(99.5); T340(99.7)]
P21730	C5a anaphylatoxin chemotactic receptor 1 OS=Homo sapiens OX=9606 GN=C5AR1 PE=1 SV=2	Phospho [S314(100); S317(100); S327(100); S332(100); S334(100)]
Q9H2U2	Inorganic pyrophosphatase 2, mitochondrial OS=Homo sapiens OX=9606 GN=PPA2 PE=1 SV=2	Phospho [S313(98); S317(97.5)]
Q96QC0	Serine/threonine-protein phosphatase 1 regulatory subunit 10 OS=Homo sapiens OX=9606 GN=PPP1R10 PE=1 SV=1	Phospho [S313(100)]
Q9Y271	Cysteinyl leukotriene receptor 1 OS=Homo sapiens OX=9606 GN=CYSLTR1 PE=1 SV=1	Phospho [S313(100); S326(100)]
Q9Y2D8	Afadin- and alpha-actinin-binding protein OS=Homo sapiens OX=9606 GN=SSX2IP PE=1 SV=3	Phospho [S312(100)]
O43586	Proline-serine-threonine phosphatase-interacting protein 1 OS=Homo sapiens OX=9606 GN=PSTPIP1 PE=1 SV=1	Phospho [S312(100); S359(100)]
P19878	Neutrophil cytosol factor 2 OS=Homo sapiens OX=9606 GN=NCF2 PE=1 SV=2	Phospho [S312(100); S332(100)]
Q6PD74	Alpha- and gamma-adaptin-binding protein p34 OS=Homo sapiens OX=9606 GN=AAGAB PE=1 SV=1	Phospho [S311(99.4)]
Q8TDN4	CDK5 and ABL1 enzyme substrate 1 OS=Homo sapiens OX=9606 GN=CABLES1 PE=1 SV=2	Phospho [S311(100); T415(100)]
O15143	Actin-related protein 2/3 complex subunit 1B OS=Homo sapiens OX=9606 GN=ARPC1B PE=1 SV=3	Phospho [S310(99.7); S311(98.3)]
O75122	CLIP-associating protein 2 OS=Homo sapiens OX=9606 GN=CLASP2 PE=1 SV=3	Phospho [S310(99.3); S327(100); S370(100); S507(99); S525(99); S529(100); S570(94.1); S596(100); S892(98.3)]
Q66K64	DDB1- and CUL4-associated factor 15 OS=Homo sapiens OX=9606 GN=DCAF15 PE=1 SV=1	Phospho [S310(100)]
Q92922	SWI/SNF complex subunit SMARCC1 OS=Homo sapiens OX=9606 GN=SMARCC1 PE=1 SV=3	Phospho [S310(100); S328(100); S330(100)]
Q9BZI7	Regulator of nonsense transcripts 3B OS=Homo sapiens OX=9606 GN=UPF3B PE=1 SV=1	Phospho [S310(100); S327(100)]
Q15831	Serine/threonine-protein kinase STK11 OS=Homo sapiens OX=9606 GN=STK11 PE=1 SV=1	Phospho [S31(99.7)]
Q00341	Vigilin OS=Homo sapiens OX=9606 GN=HDLBP PE=1 SV=3	Phospho [S31(99.2); S645(100)]
Q01650	Large neutral amino acids transporter small subunit 1 OS=Homo sapiens OX=9606 GN=SLC7A5 PE=1 SV=2	Phospho [S31(99.2); S35(99.2)]
Q8IYB7	DIS3-like exonuclease 2 OS=Homo sapiens OX=9606 GN=DIS3L2 PE=1 SV=4	Phospho [S31(97.5); S875(100)]
P11216	Glycogen phosphorylase, brain form OS=Homo sapiens OX=9606 GN=PYGB PE=1 SV=5	Phospho [S31(100)]
Q92522	Histone H1.10 OS=Homo sapiens OX=9606 GN=H1-10 PE=1 SV=1	Phospho [S31(100)]
P06737	Glycogen phosphorylase, liver form OS=Homo sapiens OX=9606 GN=PYGL PE=1 SV=4	Phospho [S31(100); S430(100)]
Q9NWW5	Ceroid-lipofuscinosis neuronal protein 6 OS=Homo sapiens OX=9606 GN=CLN6 PE=1 SV=1	Phospho [S31(100); S33(100)]
O60664	Perilipin-3 OS=Homo sapiens OX=9606 GN=PLIN3 PE=1 SV=3	Phospho [S31(100); S130(100); S241(100)]
P18669	Phosphoglycerate mutase 1 OS=Homo sapiens OX=9606 GN=PGAM1 PE=1 SV=2	Phospho [S31(100); S118(100)]
Q6PCB8	Embigin OS=Homo sapiens OX=9606 GN=EMB PE=1 SV=1	Phospho [S309(100)]
Q13435	Splicing factor 3B subunit 2 OS=Homo sapiens OX=9606 GN=SF3B2 PE=1 SV=2	Phospho [S309(100); S431(100); T780(99.6); S861(100)]
Q13546	Receptor-interacting serine/threonine-protein kinase 1 OS=Homo sapiens OX=9606 GN=RIPK1 PE=1 SV=3	Phospho [S309(100); S320(100); S416(100)]
Q96SB4	SRSF protein kinase 1 OS=Homo sapiens OX=9606 GN=SRPK1 PE=1 SV=2	Phospho [S309(100); S311(100)]
Q96MU7	YTH domain-containing protein 1 OS=Homo sapiens OX=9606 GN=YTHDC1 PE=1 SV=3	Phospho [S308(100); S424(98.9)]
P46013	Proliferation marker protein Ki-67 OS=Homo sapiens OX=9606 GN=MKI67 PE=1 SV=2	Phospho [S308(100); S374(100); T401(100); S584(100); T856(98.7); S1071(100); S1131(100); T1335(100); S1376(99.3); S2223(100); S2344(100); S2588(100); S2708(100); S2828(99.6)]
Q13769	THO complex subunit 5 OS=Homo sapiens OX=9606 GN=THOC5 PE=1 SV=2	Phospho [S307(98.6); S312(100); S314(100)]
Q5T1M5	FK506-binding protein 15 OS=Homo sapiens OX=9606 GN=FKBP15 PE=1 SV=2	Phospho [S307(97.9); S311(98.7); S326(95.7); S344(99.4); S346(99.6); S348(98.7); S619(100); S956(100); S1114(100); S1158(98.1); S1164(100)]
Q15054	DNA polymerase delta subunit 3 OS=Homo sapiens OX=9606 GN=POLD3 PE=1 SV=2	Phospho [S307(100)]
Q8WWY3	U4/U6 small nuclear ribonucleoprotein Prp31 OS=Homo sapiens OX=9606 GN=PRPF31 PE=1 SV=2	Phospho [S307(100); T455(100)]
Q06265	Exosome complex component RRP45 OS=Homo sapiens OX=9606 GN=EXOSC9 PE=1 SV=3	Phospho [S306(100)]
Q15007	Pre-mRNA-splicing regulator WTAP OS=Homo sapiens OX=9606 GN=WTAP PE=1 SV=2	Phospho [S306(100)]
P14625	Endoplasmin OS=Homo sapiens OX=9606 GN=HSP90B1 PE=1 SV=1	Phospho [S306(100); Y563(100)]
Q9Y4H2	Insulin receptor substrate 2 OS=Homo sapiens OX=9606 GN=IRS2 PE=1 SV=2	Phospho [S306(100); S312(92.3); T314(92.3); S342(98.3); T350(100); T404(100); S406(100); T520(100); T527(100); S560(100); S577(100); S679(100); S731(99.3); S915(100); S1100(100); S1149(99); S1162(100); S1174(99.5); S1186(99.2); S1203(99.2)]
Q9Y2K1	Zinc finger and BTB domain-containing protein 1 OS=Homo sapiens OX=9606 GN=ZBTB1 PE=1 SV=3	Phospho [S305(100); S355(98.6); T356(98.6)]
Q8NHW5	Putative ribosomal protein uL10-like OS=Homo sapiens OX=9606 GN=RPLP0P6 PE=5 SV=1	Phospho [S304(100)]
P05388	Large ribosomal subunit protein uL10 OS=Homo sapiens OX=9606 GN=RPLP0 PE=1 SV=1	Phospho [S304(100)]
Q6UN15	Pre-mRNA 3'-end-processing factor FIP1 OS=Homo sapiens OX=9606 GN=FIP1L1 PE=1 SV=1	Phospho [S304(100); S492(100); S500(100)]
P61160	Actin-related protein 2 OS=Homo sapiens OX=9606 GN=ACTR2 PE=1 SV=1	Phospho [S304(100); S307(100); T308(100)]
Q8WVM8	Sec1 family domain-containing protein 1 OS=Homo sapiens OX=9606 GN=SCFD1 PE=1 SV=4	Phospho [S303(100)]
Q99459	Cell division cycle 5-like protein OS=Homo sapiens OX=9606 GN=CDC5L PE=1 SV=2	Phospho [S303(100); T385(98.8); S390(99); T396(99.9)]
Q66K74	Microtubule-associated protein 1S OS=Homo sapiens OX=9606 GN=MAP1S PE=1 SV=2	Phospho [S303(100); S321(100); S582(99.3); T638(100); S640(100); S643(100); S657(100); S729(100); S731(99.6); S741(100); S759(100)]
Q00613	Heat shock factor protein 1 OS=Homo sapiens OX=9606 GN=HSF1 PE=1 SV=1	Phospho [S303(100); S307(100); S314(97.9); T323(97.9); S363(100)]
Q9NYL2	Mitogen-activated protein kinase kinase kinase 20 OS=Homo sapiens OX=9606 GN=MAP3K20 PE=1 SV=3	Phospho [S302(100); S593(100); S727(100)]
Q9BYX4	Interferon-induced helicase C domain-containing protein 1 OS=Homo sapiens OX=9606 GN=IFIH1 PE=1 SV=3	Phospho [S301(100)]
Q16649	Nuclear factor interleukin-3-regulated protein OS=Homo sapiens OX=9606 GN=NFIL3 PE=1 SV=2	Phospho [S301(100)]
P41229	Lysine-specific demethylase 5C OS=Homo sapiens OX=9606 GN=KDM5C PE=1 SV=2	Phospho [S301(100); S897(99.3)]
Q8IYJ3	Synaptotagmin-like protein 1 OS=Homo sapiens OX=9606 GN=SYTL1 PE=1 SV=1	Phospho [S301(100); S392(100); S470(100)]
Q9UMX1	Suppressor of fused homolog OS=Homo sapiens OX=9606 GN=SUFU PE=1 SV=2	Phospho [S301(100); S346(97.6)]
Q9P289	Serine/threonine-protein kinase 26 OS=Homo sapiens OX=9606 GN=STK26 PE=1 SV=2	Phospho [S300(100)]
Q9NRR4	Ribonuclease 3 OS=Homo sapiens OX=9606 GN=DROSHA PE=1 SV=2	Phospho [S300(100)]
P13994	Probable splicing factor YJU2B OS=Homo sapiens OX=9606 GN=YJU2B PE=1 SV=2	Phospho [S300(100); S306(99.2); S332(100)]
Q9H8T0	AKT-interacting protein OS=Homo sapiens OX=9606 GN=AKTIP PE=1 SV=1	Phospho [S30(98)]
Q96HY6	DDRGK domain-containing protein 1 OS=Homo sapiens OX=9606 GN=DDRGK1 PE=1 SV=2	Phospho [S30(100)]
O75379	Vesicle-associated membrane protein 4 OS=Homo sapiens OX=9606 GN=VAMP4 PE=1 SV=2	Phospho [S30(100)]
Q9NX55	Huntingtin-interacting protein K OS=Homo sapiens OX=9606 GN=HYPK PE=1 SV=3	Phospho [S30(100)]
Q9UHD8	Septin-9 OS=Homo sapiens OX=9606 GN=SEPTIN9 PE=1 SV=2	Phospho [S30(100); S85(99.5); T142(100)]
Q9H410	Kinetochore-associated protein DSN1 homolog OS=Homo sapiens OX=9606 GN=DSN1 PE=1 SV=2	Phospho [S30(100); S81(100)]
Q9Y2V2	Calcium-regulated heat-stable protein 1 OS=Homo sapiens OX=9606 GN=CARHSP1 PE=1 SV=2	Phospho [S30(100); S32(100); T45(99.1); S52(100)]
Q9NR19	Acetyl-coenzyme A synthetase, cytoplasmic OS=Homo sapiens OX=9606 GN=ACSS2 PE=1 SV=1	Phospho [S30(100); S267(99.2)]
Q9Y5S1	Transient receptor potential cation channel subfamily V member 2 OS=Homo sapiens OX=9606 GN=TRPV2 PE=1 SV=1	Phospho [S3(99.5); S67(98.7); S319(100)]
Q9NRA2	Sialin OS=Homo sapiens OX=9606 GN=SLC17A5 PE=1 SV=2	Phospho [S3(100)]
O15372	Eukaryotic translation initiation factor 3 subunit H OS=Homo sapiens OX=9606 GN=EIF3H PE=1 SV=1	Phospho [S3(100); T8(98.9); S10(98.9); S183(100)]
P23528	Cofilin-1 OS=Homo sapiens OX=9606 GN=CFL1 PE=1 SV=3	Phospho [S3(100); T70(99); S156(100)]
Q58FG1	Putative heat shock protein HSP 90-alpha A4 OS=Homo sapiens OX=9606 GN=HSP90AA4P PE=5 SV=1	Phospho [S3(100); T5(100)]
Q9Y228	TRAF3-interacting JNK-activating modulator OS=Homo sapiens OX=9606 GN=TRAF3IP3 PE=1 SV=2	Phospho [S3(100); S445(100)]
O14974	Protein phosphatase 1 regulatory subunit 12A OS=Homo sapiens OX=9606 GN=PPP1R12A PE=1 SV=1	Phospho [S299(97.8); S445(100); S507(100); T508(100); S509(100); S668(100); S871(100); S910(100)]
Q2KHR2	DNA-binding protein RFX7 OS=Homo sapiens OX=9606 GN=RFX7 PE=1 SV=2	Phospho [S299(100); S322(100); S418(100); S1178(100)]
Q05655	Protein kinase C delta type OS=Homo sapiens OX=9606 GN=PRKCD PE=1 SV=2	Phospho [S299(100); S302(100); S331(99.5); S359(100); S645(100)]
P25440	Bromodomain-containing protein 2 OS=Homo sapiens OX=9606 GN=BRD2 PE=1 SV=2	Phospho [S298(99.8); S633(100)]
P31942	Heterogeneous nuclear ribonucleoprotein H3 OS=Homo sapiens OX=9606 GN=HNRNPH3 PE=1 SV=2	Phospho [S298(100)]
P53667	LIM domain kinase 1 OS=Homo sapiens OX=9606 GN=LIMK1 PE=1 SV=3	Phospho [S298(100)]
Q86UE4	Protein LYRIC OS=Homo sapiens OX=9606 GN=MTDH PE=1 SV=2	Phospho [S298(100); S308(100); S426(100); S494(100)]
Q96QR8	Transcriptional regulator protein Pur-beta OS=Homo sapiens OX=9606 GN=PURB PE=1 SV=3	Phospho [S298(100); S304(100)]
Q9UIS9	Methyl-CpG-binding domain protein 1 OS=Homo sapiens OX=9606 GN=MBD1 PE=1 SV=2	Phospho [S297(100); T570(100)]
Q68DK2	Zinc finger FYVE domain-containing protein 26 OS=Homo sapiens OX=9606 GN=ZFYVE26 PE=1 SV=4	Phospho [S297(100); S1271(99.2); S1275(99.2); S1762(99.3); S1764(99.4); T1802(100)]
O00499	Myc box-dependent-interacting protein 1 OS=Homo sapiens OX=9606 GN=BIN1 PE=1 SV=1	Phospho [S296(98.3); S298(99.5); S331(99.4)]
Q15642	Cdc42-interacting protein 4 OS=Homo sapiens OX=9606 GN=TRIP10 PE=1 SV=3	Phospho [S296(100)]
Q14318	Peptidyl-prolyl cis-trans isomerase FKBP8 OS=Homo sapiens OX=9606 GN=FKBP8 PE=1 SV=2	Phospho [S296(100)]
Q13371	Phosducin-like protein OS=Homo sapiens OX=9606 GN=PDCL PE=1 SV=3	Phospho [S296(100)]
A8MVU1	Putative neutrophil cytosol factor 1C OS=Homo sapiens OX=9606 GN=NCF1C PE=5 SV=1	Phospho [S296(100); S321(100); S324(100)]
Q96RU3	Formin-binding protein 1 OS=Homo sapiens OX=9606 GN=FNBP1 PE=1 SV=2	Phospho [S296(100); S299(100); S497(100)]
O15552	Free fatty acid receptor 2 OS=Homo sapiens OX=9606 GN=FFAR2 PE=1 SV=1	Phospho [S296(100); S297(100)]
Q8N3F8	MICAL-like protein 1 OS=Homo sapiens OX=9606 GN=MICALL1 PE=1 SV=2	Phospho [S295(99.2); S309(100); S578(100); S621(99.1); S640(100)]
P05771	Protein kinase C beta type OS=Homo sapiens OX=9606 GN=PRKCB PE=1 SV=4	Phospho [S295(100); S311(100); T314(99.1)]
Q96EQ0	Small glutamine-rich tetratricopeptide repeat-containing protein beta OS=Homo sapiens OX=9606 GN=SGTB PE=1 SV=1	Phospho [S295(100); S297(100)]
P46939	Utrophin OS=Homo sapiens OX=9606 GN=UTRN PE=1 SV=2	Phospho [S295(100); S1415(100); S2760(97.5); S3297(100)]
O43524	Forkhead box protein O3 OS=Homo sapiens OX=9606 GN=FOXO3 PE=1 SV=1	Phospho [S294(99.6); S413(100)]
Q6PJW8	Consortin OS=Homo sapiens OX=9606 GN=CNST PE=1 SV=3	Phospho [S293(99.1)]
Q04727	Transducin-like enhancer protein 4 OS=Homo sapiens OX=9606 GN=TLE4 PE=1 SV=3	Phospho [S292(100)]
Q96DF8	Splicing factor ESS-2 homolog OS=Homo sapiens OX=9606 GN=ESS2 PE=1 SV=1	Phospho [S292(100); S384(99.1); S391(100); S395(100)]
P68104	Elongation factor 1-alpha 1 OS=Homo sapiens OX=9606 GN=EEF1A1 PE=1 SV=1	Phospho [S291(98.7)]
Q05639	Elongation factor 1-alpha 2 OS=Homo sapiens OX=9606 GN=EEF1A2 PE=1 SV=1	Phospho [S291(98.7)]
A1X283	SH3 and PX domain-containing protein 2B OS=Homo sapiens OX=9606 GN=SH3PXD2B PE=1 SV=3	Phospho [S291(98.6); S339(100); S528(100); S770(99.4)]
P29803	Pyruvate dehydrogenase E1 component subunit alpha, testis-specific form, mitochondrial OS=Homo sapiens OX=9606 GN=PDHA2 PE=1 SV=1	Phospho [S291(100)]
P16150	Leukosialin OS=Homo sapiens OX=9606 GN=SPN PE=1 SV=1	Phospho [S291(100); S336(99.5); S351(100); S355(100)]
Q5VTL8	Pre-mRNA-splicing factor 38B OS=Homo sapiens OX=9606 GN=PRPF38B PE=1 SV=1	Phospho [S290(99.1); S318(100); S320(100); S527(100); S529(100)]
Q8TF01	Arginine/serine-rich protein PNISR OS=Homo sapiens OX=9606 GN=PNISR PE=1 SV=2	Phospho [S290(100); T485(100)]
Q8TD19	Serine/threonine-protein kinase Nek9 OS=Homo sapiens OX=9606 GN=NEK9 PE=1 SV=2	Phospho [S29(99.2); S869(99.5); T883(98.4); T886(99.5)]
P57768	Sorting nexin-16 OS=Homo sapiens OX=9606 GN=SNX16 PE=1 SV=2	Phospho [S29(100)]
Q13085	Acetyl-CoA carboxylase 1 OS=Homo sapiens OX=9606 GN=ACACA PE=1 SV=2	Phospho [S29(100)]
Q9H1K1	Iron-sulfur cluster assembly enzyme ISCU OS=Homo sapiens OX=9606 GN=ISCU PE=1 SV=2	Phospho [S29(100)]
Q96MH2	Protein HEXIM2 OS=Homo sapiens OX=9606 GN=HEXIM2 PE=1 SV=1	Phospho [S29(100); S51(100); S53(100)]
Q8TCJ2	Dolichyl-diphosphooligosaccharide--protein glycosyltransferase subunit STT3B OS=Homo sapiens OX=9606 GN=STT3B PE=1 SV=1	Phospho [S29(100); S498(99.7); S499(100)]
Q15596	Nuclear receptor coactivator 2 OS=Homo sapiens OX=9606 GN=NCOA2 PE=1 SV=2	Phospho [S29(100); S493(100); S736(100); S771(99.4)]
P04049	RAF proto-oncogene serine/threonine-protein kinase OS=Homo sapiens OX=9606 GN=RAF1 PE=1 SV=1	Phospho [S29(100); S43(100); S259(99.4); S296(99); S301(100); S357(100); S621(100); S642(99.5)]
Q15311	RalA-binding protein 1 OS=Homo sapiens OX=9606 GN=RALBP1 PE=1 SV=3	Phospho [S29(100); S34(98.9); S48(100); S62(100)]
Q9HCD5	Nuclear receptor coactivator 5 OS=Homo sapiens OX=9606 GN=NCOA5 PE=1 SV=2	Phospho [S29(100); S34(100)]
Q9BVJ6	U3 small nucleolar RNA-associated protein 14 homolog A OS=Homo sapiens OX=9606 GN=UTP14A PE=1 SV=1	Phospho [S29(100); S31(100); S434(100); S437(100); S453(99.6)]
Q9C073	Protein FAM117A OS=Homo sapiens OX=9606 GN=FAM117A PE=1 SV=1	Phospho [S29(100); S178(100); S193(98.9); S213(100); S428(99.1)]
P22626	Heterogeneous nuclear ribonucleoproteins A2/B1 OS=Homo sapiens OX=9606 GN=HNRNPA2B1 PE=1 SV=2	Phospho [S29(100); S102(100); S149(100); S189(100); S201(100); S212(100); S225(100); S259(100)]
P53671	LIM domain kinase 2 OS=Homo sapiens OX=9606 GN=LIMK2 PE=1 SV=1	Phospho [S289(98.5); S293(100)]
Q9H425	Uncharacterized protein C1orf198 OS=Homo sapiens OX=9606 GN=C1orf198 PE=1 SV=1	Phospho [S289(100)]
Q9NWH9	SAFB-like transcription modulator OS=Homo sapiens OX=9606 GN=SLTM PE=1 SV=2	Phospho [S289(100); S543(98.3); S553(100); S1002(98.3)]
Q6WCQ1	Myosin phosphatase Rho-interacting protein OS=Homo sapiens OX=9606 GN=MPRIP PE=1 SV=3	Phospho [S289(100); S292(95.7); S294(95.7); S365(99.2); S619(100); S977(100)]
Q9Y320	Thioredoxin-related transmembrane protein 2 OS=Homo sapiens OX=9606 GN=TMX2 PE=1 SV=1	Phospho [S288(100)]
Q15424	Scaffold attachment factor B1 OS=Homo sapiens OX=9606 GN=SAFB PE=1 SV=4	Phospho [S288(100); S383(100); S384(100); S601(100); S604(100); S808(100)]
Q08170	Serine/arginine-rich splicing factor 4 OS=Homo sapiens OX=9606 GN=SRSF4 PE=1 SV=2	Phospho [S288(100); S290(99.1); S431(100)]
Q676U5	Autophagy-related protein 16-1 OS=Homo sapiens OX=9606 GN=ATG16L1 PE=1 SV=2	Phospho [S287(100)]
Q9UQC2	GRB2-associated-binding protein 2 OS=Homo sapiens OX=9606 GN=GAB2 PE=1 SV=1	Phospho [S285(99.5); T391(100); S405(99.3); S543(100); S623(98.5); T636(87.3)]
P40227	T-complex protein 1 subunit zeta OS=Homo sapiens OX=9606 GN=CCT6A PE=1 SV=3	Phospho [S285(100)]
P15498	Proto-oncogene vav OS=Homo sapiens OX=9606 GN=VAV1 PE=1 SV=4	Phospho [S285(100); S802(100)]
Q9NRD1	F-box only protein 6 OS=Homo sapiens OX=9606 GN=FBXO6 PE=1 SV=1	Phospho [S284(100)]
Q12872	Splicing factor, suppressor of white-apricot homolog OS=Homo sapiens OX=9606 GN=SFSWAP PE=1 SV=3	Phospho [S283(99.4); S909(100)]
Q8TAQ2	SWI/SNF complex subunit SMARCC2 OS=Homo sapiens OX=9606 GN=SMARCC2 PE=1 SV=1	Phospho [S283(100); S302(100); S304(100); S347(100)]
Q8NEB9	Phosphatidylinositol 3-kinase catalytic subunit type 3 OS=Homo sapiens OX=9606 GN=PIK3C3 PE=1 SV=1	Phospho [S282(100)]
Q96EZ8	Microspherule protein 1 OS=Homo sapiens OX=9606 GN=MCRS1 PE=1 SV=1	Phospho [S282(100)]
Q15032	R3H domain-containing protein 1 OS=Homo sapiens OX=9606 GN=R3HDM1 PE=1 SV=3	Phospho [S282(100); S973(100)]
Q6IBW4	Condensin-2 complex subunit H2 OS=Homo sapiens OX=9606 GN=NCAPH2 PE=1 SV=1	Phospho [S282(100); S284(100)]
O43572	A-kinase anchor protein 10, mitochondrial OS=Homo sapiens OX=9606 GN=AKAP10 PE=1 SV=2	Phospho [S281(100)]
O14757	Serine/threonine-protein kinase Chk1 OS=Homo sapiens OX=9606 GN=CHEK1 PE=1 SV=2	Phospho [S280(100)]
Q9UBL0	cAMP-regulated phosphoprotein 21 OS=Homo sapiens OX=9606 GN=ARPP21 PE=1 SV=2	Phospho [S280(100)]
Q7Z460	CLIP-associating protein 1 OS=Homo sapiens OX=9606 GN=CLASP1 PE=1 SV=1	Phospho [S280(100); S545(100); S559(99.6); S598(100); S600(100); T642(98.9); S646(99.5); S649(99.8); S688(100); T711(100); S797(99.6); S1091(100); S1196(100); T1226(99.5)]
P27816	Microtubule-associated protein 4 OS=Homo sapiens OX=9606 GN=MAP4 PE=1 SV=3	Phospho [S280(100); S358(100); S384(100); S507(100); T521(100); S636(100); S696(100); S787(100); T828(82.8); S941(100); S1073(100); S1151(99.5)]
Q8IVF2	Protein AHNAK2 OS=Homo sapiens OX=9606 GN=AHNAK2 PE=1 SV=2	Phospho [S280(100); S294(99.5); S332(100); T470(96.5); S509(100); S3408(100); S4419(100); S4785(100); S5175(100); S5395(100)]
O94888	UBX domain-containing protein 7 OS=Homo sapiens OX=9606 GN=UBXN7 PE=1 SV=2	Phospho [S280(100); S288(99.4)]
Q9UPN3	Microtubule-actin cross-linking factor 1, isoforms 1/2/3/4/5 OS=Homo sapiens OX=9606 GN=MACF1 PE=1 SV=4	Phospho [S280(100); S1376(100); S3220(99); S3331(97.3); S3927(100); S4521(100); S5592(100)]
Q16539	Mitogen-activated protein kinase 14 OS=Homo sapiens OX=9606 GN=MAPK14 PE=1 SV=3	Phospho [S28(99.3); S32(99.1); Y182(99.7)]
Q8IXQ4	GPALPP motifs-containing protein 1 OS=Homo sapiens OX=9606 GN=GPALPP1 PE=1 SV=1	Phospho [S28(99.1); S105(100)]
Q13950	Runt-related transcription factor 2 OS=Homo sapiens OX=9606 GN=RUNX2 PE=1 SV=2	Phospho [S28(100)]
Q9UEE5	Serine/threonine-protein kinase 17A OS=Homo sapiens OX=9606 GN=STK17A PE=1 SV=2	Phospho [S28(100)]
Q52LA3	Protein lin-52 homolog OS=Homo sapiens OX=9606 GN=LIN52 PE=1 SV=1	Phospho [S28(100)]
P07737	Profilin-1 OS=Homo sapiens OX=9606 GN=PFN1 PE=1 SV=2	Phospho [S28(100); T90(98.8)]
Q9Y2K7	Lysine-specific demethylase 2A OS=Homo sapiens OX=9606 GN=KDM2A PE=1 SV=3	Phospho [S28(100); T550(99.9); S692(100); T713(96.8); S869(100)]
O00273	DNA fragmentation factor subunit alpha OS=Homo sapiens OX=9606 GN=DFFA PE=1 SV=1	Phospho [S28(100); S315(99.4)]
Q16637	Survival motor neuron protein OS=Homo sapiens OX=9606 GN=SMN1 PE=1 SV=1	Phospho [S28(100); S31(100); T69(99.5)]
Q9BWU0	Kanadaptin OS=Homo sapiens OX=9606 GN=SLC4A1AP PE=1 SV=2	Phospho [S28(100); S258(100)]
Q9UKJ1	Paired immunoglobulin-like type 2 receptor alpha OS=Homo sapiens OX=9606 GN=PILRA PE=1 SV=3	Phospho [S279(99.5)]
Q13370	cGMP-inhibited 3',5'-cyclic phosphodiesterase 3B OS=Homo sapiens OX=9606 GN=PDE3B PE=1 SV=2	Phospho [S279(99.3); S280(98.8); S495(99.5)]
Q9NPI1	Bromodomain-containing protein 7 OS=Homo sapiens OX=9606 GN=BRD7 PE=1 SV=1	Phospho [S279(100)]
Q8WVC0	RNA polymerase-associated protein LEO1 OS=Homo sapiens OX=9606 GN=LEO1 PE=1 SV=1	Phospho [S279(100); S300(96.8); T302(96.8); S566(100); S610(97.4); T629(100); S630(100); S658(100)]
Q13291	Signaling lymphocytic activation molecule OS=Homo sapiens OX=9606 GN=SLAMF1 PE=1 SV=1	Phospho [S277(100)]
O75190	DnaJ homolog subfamily B member 6 OS=Homo sapiens OX=9606 GN=DNAJB6 PE=1 SV=2	Phospho [S277(100)]
P63244	Small ribosomal subunit protein RACK1 OS=Homo sapiens OX=9606 GN=RACK1 PE=1 SV=3	Phospho [S276(99.6)]
Q15345	Leucine-rich repeat-containing protein 41 OS=Homo sapiens OX=9606 GN=LRRC41 PE=1 SV=3	Phospho [S276(99.5)]
O00203	AP-3 complex subunit beta-1 OS=Homo sapiens OX=9606 GN=AP3B1 PE=1 SV=3	Phospho [S276(100)]
O75410	Transforming acidic coiled-coil-containing protein 1 OS=Homo sapiens OX=9606 GN=TACC1 PE=1 SV=2	Phospho [S276(100); T504(100)]
Q9NR45	Sialic acid synthase OS=Homo sapiens OX=9606 GN=NANS PE=1 SV=2	Phospho [S275(99.2)]
Q9BZE9	Tether containing UBX domain for GLUT4 OS=Homo sapiens OX=9606 GN=ASPSCR1 PE=1 SV=1	Phospho [S275(97.2); S500(100)]
Q66K14	TBC1 domain family member 9B OS=Homo sapiens OX=9606 GN=TBC1D9B PE=1 SV=3	Phospho [S275(100); S407(100); S752(99.3)]
Q6ZRS2	Helicase SRCAP OS=Homo sapiens OX=9606 GN=SRCAP PE=1 SV=3	Phospho [S274(99); S568(100); T572(100); S1859(100); S2725(100); S2790(98.7); S3016(100); S3020(97.6)]
Q9Y624	Junctional adhesion molecule A OS=Homo sapiens OX=9606 GN=F11R PE=1 SV=1	Phospho [S274(99); S275(99); S284(100); S287(100)]
Q13480	GRB2-associated-binding protein 1 OS=Homo sapiens OX=9606 GN=GAB1 PE=1 SV=2	Phospho [S274(96.5); S419(98); S454(100); S551(100)]
Q3KR37	Protein Aster-B OS=Homo sapiens OX=9606 GN=GRAMD1B PE=1 SV=1	Phospho [S274(100)]
Q9C0B5	Palmitoyltransferase ZDHHC5 OS=Homo sapiens OX=9606 GN=ZDHHC5 PE=1 SV=2	Phospho [S274(100); S296(100); S299(100); S380(100); S395(100); S398(100); S409(99.6); S432(96.9); T436(97.4); S529(100); S577(100); S585(99.3); S621(100); T659(100); S684(96.4); S694(98.9); T696(99.6)]
P38432	Coilin OS=Homo sapiens OX=9606 GN=COIL PE=1 SV=1	Phospho [S272(96.8)]
Q9NQG7	BLOC-3 complex member HPS4 OS=Homo sapiens OX=9606 GN=HPS4 PE=1 SV=2	Phospho [S272(100)]
Q2M1Z3	Rho GTPase-activating protein 31 OS=Homo sapiens OX=9606 GN=ARHGAP31 PE=1 SV=2	Phospho [S272(100); S346(100); S476(100); S629(100); S954(98.6); S1036(99.2); S1080(98.2); S1178(100); S1432(100)]
O75626	PR domain zinc finger protein 1 OS=Homo sapiens OX=9606 GN=PRDM1 PE=1 SV=2	Phospho [S272(100); S288(100); S327(100); S361(98.4); S511(100)]
Q9UGP4	LIM domain-containing protein 1 OS=Homo sapiens OX=9606 GN=LIMD1 PE=1 SV=1	Phospho [S272(100); S277(99); S296(99.3); S316(99.2); S384(100); S424(100)]
Q14566	DNA replication licensing factor MCM6 OS=Homo sapiens OX=9606 GN=MCM6 PE=1 SV=1	Phospho [S271(99); S762(100)]
Q9UET6	tRNA (cytidine(32)/guanosine(34)-2'-O)-methyltransferase OS=Homo sapiens OX=9606 GN=FTSJ1 PE=1 SV=2	Phospho [S271(100)]
Q9UKF7	Cytoplasmic phosphatidylinositol transfer protein 1 OS=Homo sapiens OX=9606 GN=PITPNC1 PE=1 SV=3	Phospho [S270(99.4); S273(100); S299(100)]
Q04656	Copper-transporting ATPase 1 OS=Homo sapiens OX=9606 GN=ATP7A PE=1 SV=4	Phospho [S270(98.7); S357(100); S1447(99.1)]
Q8WUB8	PHD finger protein 10 OS=Homo sapiens OX=9606 GN=PHF10 PE=1 SV=3	Phospho [S270(100)]
P12081	Histidine--tRNA ligase, cytoplasmic OS=Homo sapiens OX=9606 GN=HARS1 PE=1 SV=2	Phospho [S27(100)]
Q93100	Phosphorylase b kinase regulatory subunit beta OS=Homo sapiens OX=9606 GN=PHKB PE=1 SV=3	Phospho [S27(100)]
Q9UBP6	tRNA (guanine-N(7)-)-methyltransferase OS=Homo sapiens OX=9606 GN=METTL1 PE=1 SV=1	Phospho [S27(100)]
P22234	Bifunctional phosphoribosylaminoimidazole carboxylase/phosphoribosylaminoimidazole succinocarboxamide synthetase OS=Homo sapiens OX=9606 GN=PAICS PE=1 SV=3	Phospho [S27(100)]
Q07960	Rho GTPase-activating protein 1 OS=Homo sapiens OX=9606 GN=ARHGAP1 PE=1 SV=1	Phospho [S27(100); S51(99.1)]
Q96EB6	NAD-dependent protein deacetylase sirtuin-1 OS=Homo sapiens OX=9606 GN=SIRT1 PE=1 SV=2	Phospho [S27(100); S47(100)]
P49736	DNA replication licensing factor MCM2 OS=Homo sapiens OX=9606 GN=MCM2 PE=1 SV=4	Phospho [S27(100); S41(99.8); S108(100); S139(100)]
O94761	ATP-dependent DNA helicase Q4 OS=Homo sapiens OX=9606 GN=RECQL4 PE=1 SV=2	Phospho [S27(100); S251(100)]
Q92835	Phosphatidylinositol 3,4,5-trisphosphate 5-phosphatase 1 OS=Homo sapiens OX=9606 GN=INPP5D PE=1 SV=2	Phospho [S27(100); S243(100); S289(100); Y865(100); T963(100); S971(100); S1039(100); S1057(100); S1085(100); T1108(100); T1136(99.2)]
Q9UDT6	CAP-Gly domain-containing linker protein 2 OS=Homo sapiens OX=9606 GN=CLIP2 PE=1 SV=1	Phospho [S27(100); S202(97.9); S207(100); S292(98.9); S352(99.2); T354(99.4); S923(100)]
Q9UKI2	Cdc42 effector protein 3 OS=Homo sapiens OX=9606 GN=CDC42EP3 PE=1 SV=1	Phospho [S27(100); S100(100); S144(100)]
Q99704	Docking protein 1 OS=Homo sapiens OX=9606 GN=DOK1 PE=1 SV=1	Phospho [S269(100)]
P34910	Protein EVI2B OS=Homo sapiens OX=9606 GN=EVI2B PE=1 SV=2	Phospho [S268(99.7)]
Q9UHI6	Probable ATP-dependent RNA helicase DDX20 OS=Homo sapiens OX=9606 GN=DDX20 PE=1 SV=2	Phospho [S268(99.5); S500(100); S532(100)]
Q9Y2Y9	Krueppel-like factor 13 OS=Homo sapiens OX=9606 GN=KLF13 PE=1 SV=1	Phospho [S268(100)]
P43307	Translocon-associated protein subunit alpha OS=Homo sapiens OX=9606 GN=SSR1 PE=1 SV=3	Phospho [S268(100)]
O95831	Apoptosis-inducing factor 1, mitochondrial OS=Homo sapiens OX=9606 GN=AIFM1 PE=1 SV=1	Phospho [S268(100)]
Q86XL3	Ankyrin repeat and LEM domain-containing protein 2 OS=Homo sapiens OX=9606 GN=ANKLE2 PE=1 SV=4	Phospho [S268(100); S528(100); S662(100); S924(95.2)]
Q92888	Rho guanine nucleotide exchange factor 1 OS=Homo sapiens OX=9606 GN=ARHGEF1 PE=1 SV=2	Phospho [S267(99.5); T695(100); S786(99.4); S809(100); S863(100)]
Q03111	Protein ENL OS=Homo sapiens OX=9606 GN=MLLT1 PE=1 SV=2	Phospho [S267(98.3)]
Q8N6R0	eEF1A lysine and N-terminal methyltransferase OS=Homo sapiens OX=9606 GN=METTL13 PE=1 SV=1	Phospho [S267(100)]
P20645	Cation-dependent mannose-6-phosphate receptor OS=Homo sapiens OX=9606 GN=M6PR PE=1 SV=1	Phospho [S267(100)]
Q9Y385	Ubiquitin-conjugating enzyme E2 J1 OS=Homo sapiens OX=9606 GN=UBE2J1 PE=1 SV=2	Phospho [S266(100); T267(98.7)]
Q8NFC6	Biorientation of chromosomes in cell division protein 1-like 1 OS=Homo sapiens OX=9606 GN=BOD1L1 PE=1 SV=2	Phospho [S266(100); S482(99.9); S484(99.9); S635(99.4); T658(98.9); T733(99.1); S800(100); S1077(100); T1529(99.5); S1531(100); S1701(100); S2779(100); S2780(100); S2954(99.3); S2986(100); S3029(100)]
Q9NYV4	Cyclin-dependent kinase 12 OS=Homo sapiens OX=9606 GN=CDK12 PE=1 SV=2	Phospho [S265(99.3); S274(100); S276(100); S293(100); S301(100); S303(100); S323(98.8); S325(100); S383(100); S385(100); S423(100); T514(100); S681(100); S685(100); T692(100); S1083(100)]
Q14938	Nuclear factor 1 X-type OS=Homo sapiens OX=9606 GN=NFIX PE=1 SV=2	Phospho [S265(100)]
Q12888	TP53-binding protein 1 OS=Homo sapiens OX=9606 GN=TP53BP1 PE=1 SV=2	Phospho [S265(100); S294(100); S366(100); S380(100); S500(100); S552(100); S630(100); S809(97.9); S831(100); T922(98.8); S993(100); S1028(99.2); S1068(98.7); S1094(100); S1101(100); S1113(99); S1114(99.4); S1317(100); S1362(100); S1430(100); T1638(91.2); T1756(99); S1758(98.6); S1759(98.6)]
Q8WUM9	Sodium-dependent phosphate transporter 1 OS=Homo sapiens OX=9606 GN=SLC20A1 PE=1 SV=1	Phospho [S265(100); S269(100); S318(100); S335(100); S417(100); S463(100)]
Q9UBI9	Headcase protein homolog OS=Homo sapiens OX=9606 GN=HECA PE=1 SV=1	Phospho [S264(99.3)]
Q9ULV3	Cip1-interacting zinc finger protein OS=Homo sapiens OX=9606 GN=CIZ1 PE=1 SV=2	Phospho [S264(96.2); T567(96); S838(97.5)]
Q14865	AT-rich interactive domain-containing protein 5B OS=Homo sapiens OX=9606 GN=ARID5B PE=1 SV=3	Phospho [S264(100); T539(100); S1032(100)]
Q8N3D4	EH domain-binding protein 1-like protein 1 OS=Homo sapiens OX=9606 GN=EHBP1L1 PE=1 SV=2	Phospho [S264(100); T284(99.2); S310(100); S1218(100); S1257(100)]
P31939	Bifunctional purine biosynthesis protein ATIC OS=Homo sapiens OX=9606 GN=ATIC PE=1 SV=3	Phospho [S264(100); S338(100); S387(100)]
Q15059	Bromodomain-containing protein 3 OS=Homo sapiens OX=9606 GN=BRD3 PE=1 SV=1	Phospho [S263(100)]
P61247	Small ribosomal subunit protein eS1 OS=Homo sapiens OX=9606 GN=RPS3A PE=1 SV=2	Phospho [S263(100)]
Q8NDX5	Polyhomeotic-like protein 3 OS=Homo sapiens OX=9606 GN=PHC3 PE=1 SV=1	Phospho [S263(100); T609(100); S616(100)]
Q9Y4B5	Microtubule cross-linking factor 1 OS=Homo sapiens OX=9606 GN=MTCL1 PE=1 SV=5	Phospho [S263(100); S306(100)]
P09769	Tyrosine-protein kinase Fgr OS=Homo sapiens OX=9606 GN=FGR PE=1 SV=2	Phospho [S262(99.5)]
Q6ICG6	Uncharacterized protein KIAA0930 OS=Homo sapiens OX=9606 GN=KIAA0930 PE=1 SV=1	Phospho [S262(98.5)]
P48739	Phosphatidylinositol transfer protein beta isoform OS=Homo sapiens OX=9606 GN=PITPNB PE=1 SV=2	Phospho [S262(100)]
Q8TER5	Rho guanine nucleotide exchange factor 40 OS=Homo sapiens OX=9606 GN=ARHGEF40 PE=1 SV=3	Phospho [S262(100); T371(100); S1438(100); T1494(96.6)]
Q9Y5B6	PAX3- and PAX7-binding protein 1 OS=Homo sapiens OX=9606 GN=PAXBP1 PE=1 SV=2	Phospho [S262(100); S295(100)]
Q9NQS1	Cell death regulator Aven OS=Homo sapiens OX=9606 GN=AVEN PE=1 SV=1	Phospho [S261(100)]
Q06210	Glutamine--fructose-6-phosphate aminotransferase [isomerizing] 1 OS=Homo sapiens OX=9606 GN=GFPT1 PE=1 SV=3	Phospho [S261(100)]
Q08334	Interleukin-10 receptor subunit beta OS=Homo sapiens OX=9606 GN=IL10RB PE=1 SV=2	Phospho [S261(100)]
Q9NSU2	Three-prime repair exonuclease 1 OS=Homo sapiens OX=9606 GN=TREX1 PE=1 SV=2	Phospho [S261(100)]
Q53TN4	Plasma membrane ascorbate-dependent reductase CYBRD1 OS=Homo sapiens OX=9606 GN=CYBRD1 PE=1 SV=1	Phospho [S260(99); T285(100)]
Q9UGN4	CMRF35-like molecule 8 OS=Homo sapiens OX=9606 GN=CD300A PE=1 SV=2	Phospho [S260(100)]
Q9UKL0	REST corepressor 1 OS=Homo sapiens OX=9606 GN=RCOR1 PE=1 SV=2	Phospho [S260(100)]
O75995	SAM and SH3 domain-containing protein 3 OS=Homo sapiens OX=9606 GN=SASH3 PE=1 SV=2	Phospho [S26(99.8); S27(100); S34(100); S38(99.5); S42(100); S193(100); S243(100)]
O14933	Ubiquitin/ISG15-conjugating enzyme E2 L6 OS=Homo sapiens OX=9606 GN=UBE2L6 PE=1 SV=4	Phospho [S26(99.3)]
P29966	Myristoylated alanine-rich C-kinase substrate OS=Homo sapiens OX=9606 GN=MARCKS PE=1 SV=4	Phospho [S26(99.2); S101(100); T143(100); S145(99.6); T150(99.7); S167(100); S170(100)]
Q6PI98	INO80 complex subunit C OS=Homo sapiens OX=9606 GN=INO80C PE=1 SV=1	Phospho [S26(100)]
Q9UPY5	Cystine/glutamate transporter OS=Homo sapiens OX=9606 GN=SLC7A11 PE=1 SV=1	Phospho [S26(100)]
P78563	Double-stranded RNA-specific editase 1 OS=Homo sapiens OX=9606 GN=ADARB1 PE=1 SV=1	Phospho [S26(100); T73(100)]
Q6Y7W6	GRB10-interacting GYF protein 2 OS=Homo sapiens OX=9606 GN=GIGYF2 PE=1 SV=1	Phospho [S26(100); S30(100); S160(100); S593(100)]
Q86VR2	Reticulophagy regulator 3 OS=Homo sapiens OX=9606 GN=RETREG3 PE=1 SV=1	Phospho [S26(100); S258(100); S260(100); T310(100); S313(100); S320(100)]
Q08357	Sodium-dependent phosphate transporter 2 OS=Homo sapiens OX=9606 GN=SLC20A2 PE=1 SV=1	Phospho [S259(99.1); S316(92)]
O00443	Phosphatidylinositol 4-phosphate 3-kinase C2 domain-containing subunit alpha OS=Homo sapiens OX=9606 GN=PIK3C2A PE=1 SV=2	Phospho [S259(100)]
Q9UQL6	Histone deacetylase 5 OS=Homo sapiens OX=9606 GN=HDAC5 PE=1 SV=2	Phospho [S259(100); S498(97.6); S611(100); S661(100); S1108(100)]
Q9UBW5	Bridging integrator 2 OS=Homo sapiens OX=9606 GN=BIN2 PE=1 SV=3	Phospho [S259(100); S263(100); S272(98.7); S273(99.3); S277(99.4); S280(99.6); S411(100); T423(99); S425(98.8); S436(100); S444(99.5); S447(98.7); T456(99); S458(99.1); S466(100); T478(100)]
Q9UBF8	Phosphatidylinositol 4-kinase beta OS=Homo sapiens OX=9606 GN=PI4KB PE=1 SV=1	Phospho [S258(99); S268(97); S277(100); S428(100); S511(100)]
P55198	Protein AF-17 OS=Homo sapiens OX=9606 GN=MLLT6 PE=1 SV=3	Phospho [S258(99.1); S382(94.4)]
Q9NX58	Cell growth-regulating nucleolar protein OS=Homo sapiens OX=9606 GN=LYAR PE=1 SV=3	Phospho [S258(100); S260(100)]
Q96PM5	RING finger and CHY zinc finger domain-containing protein 1 OS=Homo sapiens OX=9606 GN=RCHY1 PE=1 SV=1	Phospho [S257(100)]
Q13586	Stromal interaction molecule 1 OS=Homo sapiens OX=9606 GN=STIM1 PE=1 SV=3	Phospho [S257(100); S519(99.6); S523(98.1); S524(83.6); S575(100); S608(100); S614(97.7); S618(100); T626(98.2); S660(100); S668(99.2)]
Q14155	Rho guanine nucleotide exchange factor 7 OS=Homo sapiens OX=9606 GN=ARHGEF7 PE=1 SV=2	Phospho [S257(100); S518(100); S694(100)]
P42356	Phosphatidylinositol 4-kinase alpha OS=Homo sapiens OX=9606 GN=PI4KA PE=1 SV=4	Phospho [S256(99.4); S257(100)]
Q9HC52	Chromobox protein homolog 8 OS=Homo sapiens OX=9606 GN=CBX8 PE=1 SV=3	Phospho [S256(100)]
P55036	26S proteasome non-ATPase regulatory subunit 4 OS=Homo sapiens OX=9606 GN=PSMD4 PE=1 SV=1	Phospho [S256(100)]
Q5FBB7	Shugoshin 1 OS=Homo sapiens OX=9606 GN=SGO1 PE=1 SV=1	Phospho [S256(100)]
P29401	Transketolase OS=Homo sapiens OX=9606 GN=TKT PE=1 SV=3	Phospho [S256(100); T287(100)]
Q4KMQ2	Anoctamin-6 OS=Homo sapiens OX=9606 GN=ANO6 PE=1 SV=2	Phospho [S256(100); S909(100)]
Q9Y4B6	DDB1- and CUL4-associated factor 1 OS=Homo sapiens OX=9606 GN=DCAF1 PE=1 SV=3	Phospho [S255(99.3); S1000(100)]
Q96LW4	DNA-directed primase/polymerase protein OS=Homo sapiens OX=9606 GN=PRIMPOL PE=1 SV=3	Phospho [S255(100)]
Q4G0J3	La-related protein 7 OS=Homo sapiens OX=9606 GN=LARP7 PE=1 SV=1	Phospho [S254(98.9); T257(98.2); S258(100); S261(100); S337(100); T338(100)]
P40222	Alpha-taxilin OS=Homo sapiens OX=9606 GN=TXLNA PE=1 SV=3	Phospho [S254(100)]
O43164	E3 ubiquitin-protein ligase Praja-2 OS=Homo sapiens OX=9606 GN=PJA2 PE=1 SV=4	Phospho [S253(100)]
Q8NBI5	Equilibrative nucleobase transporter 1 OS=Homo sapiens OX=9606 GN=SLC43A3 PE=1 SV=2	Phospho [S253(100)]
O15541	E3 ubiquitin-protein ligase RNF113A OS=Homo sapiens OX=9606 GN=RNF113A PE=1 SV=1	Phospho [S253(100)]
P49368	T-complex protein 1 subunit gamma OS=Homo sapiens OX=9606 GN=CCT3 PE=1 SV=4	Phospho [S252(100)]
Q17RY0	Cytoplasmic polyadenylation element-binding protein 4 OS=Homo sapiens OX=9606 GN=CPEB4 PE=1 SV=1	Phospho [S252(100); S255(100)]
O15085	Rho guanine nucleotide exchange factor 11 OS=Homo sapiens OX=9606 GN=ARHGEF11 PE=1 SV=1	Phospho [S251(98.5); S556(100); T1462(98.9)]
P78346	Ribonuclease P protein subunit p30 OS=Homo sapiens OX=9606 GN=RPP30 PE=1 SV=1	Phospho [S251(100)]
Q96AX9	E3 ubiquitin-protein ligase MIB2 OS=Homo sapiens OX=9606 GN=MIB2 PE=1 SV=4	Phospho [S251(100)]
Q9UJM3	ERBB receptor feedback inhibitor 1 OS=Homo sapiens OX=9606 GN=ERRFI1 PE=1 SV=1	Phospho [S251(100); S326(98.8)]
Q9H4L5	Oxysterol-binding protein-related protein 3 OS=Homo sapiens OX=9606 GN=OSBPL3 PE=1 SV=1	Phospho [S251(100); S265(98.5); S303(100); S304(100); S410(100)]
Q9UPT5	Exocyst complex component 7 OS=Homo sapiens OX=9606 GN=EXOC7 PE=1 SV=3	Phospho [S250(100)]
P25788	Proteasome subunit alpha type-3 OS=Homo sapiens OX=9606 GN=PSMA3 PE=1 SV=2	Phospho [S250(100)]
P10398	Serine/threonine-protein kinase A-Raf OS=Homo sapiens OX=9606 GN=ARAF PE=1 SV=2	Phospho [S250(100); T253(98.8); S257(100); S582(100)]
Q8IXT5	RNA-binding protein 12B OS=Homo sapiens OX=9606 GN=RBM12B PE=1 SV=2	Phospho [S250(100); S254(100); S278(100); S280(100); S575(100); S591(100); S638(100); S710(100); S718(100); S839(100)]
Q9NWK9	Box C/D snoRNA protein 1 OS=Homo sapiens OX=9606 GN=ZNHIT6 PE=1 SV=1	Phospho [S25(99)]
Q9BXI6	TBC1 domain family member 10A OS=Homo sapiens OX=9606 GN=TBC1D10A PE=1 SV=1	Phospho [S25(99.9); S43(98.4); S489(100)]
Q96ST2	Protein IWS1 homolog OS=Homo sapiens OX=9606 GN=IWS1 PE=1 SV=2	Phospho [S25(99.1); S80(96.1); S196(100); S198(100); S235(100); S237(100); S248(100); S261(100); S263(100); S274(100); S287(100); S289(100); S300(100); S313(100); S377(100); S398(100); S400(100); S415(100); S420(100); S438(100); S440(100); S511(100); S513(100)]
Q68DQ2	Very large A-kinase anchor protein OS=Homo sapiens OX=9606 GN=CRYBG3 PE=1 SV=3	Phospho [S25(98.2); S177(100); S457(100); S636(100); S931(100); S1280(100); T1282(99.3)]
Q53F19	Nuclear cap-binding protein subunit 3 OS=Homo sapiens OX=9606 GN=NCBP3 PE=1 SV=2	Phospho [S25(100)]
Q8TDH9	Biogenesis of lysosome-related organelles complex 1 subunit 5 OS=Homo sapiens OX=9606 GN=BLOC1S5 PE=1 SV=1	Phospho [S25(100)]
P05204	Non-histone chromosomal protein HMG-17 OS=Homo sapiens OX=9606 GN=HMGN2 PE=1 SV=3	Phospho [S25(100); S29(100)]
Q9NYL9	Tropomodulin-3 OS=Homo sapiens OX=9606 GN=TMOD3 PE=1 SV=1	Phospho [S25(100); S189(99.1)]
P14868	Aspartate--tRNA ligase, cytoplasmic OS=Homo sapiens OX=9606 GN=DARS1 PE=1 SV=2	Phospho [S249(100)]
P06400	Retinoblastoma-associated protein OS=Homo sapiens OX=9606 GN=RB1 PE=1 SV=2	Phospho [S249(100); T356(99.5); T373(100); S780(99.4); S788(100); S794(98.5); T821(99.5)]
Q7Z3B3	KAT8 regulatory NSL complex subunit 1 OS=Homo sapiens OX=9606 GN=KANSL1 PE=1 SV=3	Phospho [S249(100); T1022(99.2); S1045(100)]
P26038	Moesin OS=Homo sapiens OX=9606 GN=MSN PE=1 SV=3	Phospho [S249(100); S384(100); S407(100)]
P15311	Ezrin OS=Homo sapiens OX=9606 GN=EZR PE=1 SV=4	Phospho [S249(100); S366(100)]
Q8WY22	BRI3-binding protein OS=Homo sapiens OX=9606 GN=BRI3BP PE=1 SV=1	Phospho [S248(100)]
Q9H0G5	Nuclear speckle splicing regulatory protein 1 OS=Homo sapiens OX=9606 GN=NSRP1 PE=1 SV=1	Phospho [S248(100); T275(100)]
Q92622	Run domain Beclin-1-interacting and cysteine-rich domain-containing protein OS=Homo sapiens OX=9606 GN=RUBCN PE=1 SV=4	Phospho [S248(100); S266(98.9); S410(100); S671(98.4)]
Q92890	Ubiquitin recognition factor in ER-associated degradation protein 1 OS=Homo sapiens OX=9606 GN=UFD1 PE=1 SV=3	Phospho [S247(99.5)]
Q8NB78	Lysine-specific histone demethylase 2 OS=Homo sapiens OX=9606 GN=KDM1B PE=1 SV=3	Phospho [S247(99.2); S254(98.9)]
O60828	Polyglutamine-binding protein 1 OS=Homo sapiens OX=9606 GN=PQBP1 PE=1 SV=1	Phospho [S247(100)]
P07550	Beta-2 adrenergic receptor OS=Homo sapiens OX=9606 GN=ADRB2 PE=1 SV=3	Phospho [S246(100)]
P56524	Histone deacetylase 4 OS=Homo sapiens OX=9606 GN=HDAC4 PE=1 SV=3	Phospho [S246(100)]
Q9BUH8	Brain-enriched guanylate kinase-associated protein OS=Homo sapiens OX=9606 GN=BEGAIN PE=1 SV=1	Phospho [S246(100)]
Q8N6T3	ADP-ribosylation factor GTPase-activating protein 1 OS=Homo sapiens OX=9606 GN=ARFGAP1 PE=1 SV=2	Phospho [S246(100); T340(99.1)]
Q8WWI1	LIM domain only protein 7 OS=Homo sapiens OX=9606 GN=LMO7 PE=1 SV=3	Phospho [S246(100); S751(100); S867(99.3); S1454(100); S1510(100)]
Q9UI08	Ena/VASP-like protein OS=Homo sapiens OX=9606 GN=EVL PE=1 SV=2	Phospho [S246(100); S304(100); S331(100); S345(98.7); S349(100); S354(100); S369(100)]
Q9UBP0	Spastin OS=Homo sapiens OX=9606 GN=SPAST PE=1 SV=1	Phospho [S245(99.8); S268(100)]
Q14677	Clathrin interactor 1 OS=Homo sapiens OX=9606 GN=CLINT1 PE=1 SV=1	Phospho [S245(100); T308(98.6); S311(98.6)]
O95425	Supervillin OS=Homo sapiens OX=9606 GN=SVIL PE=1 SV=2	Phospho [S245(100); S673(99.3); S968(100); S1322(100)]
Q14684	Ribosomal RNA processing protein 1 homolog B OS=Homo sapiens OX=9606 GN=RRP1B PE=1 SV=3	Phospho [S245(100); S513(100); S732(100); S736(99.2)]
O43815	Striatin OS=Homo sapiens OX=9606 GN=STRN PE=1 SV=4	Phospho [S245(100); S378(95.6)]
Q15477	Superkiller complex protein 2 OS=Homo sapiens OX=9606 GN=SKIC2 PE=1 SV=3	Phospho [S245(100); S256(100)]
Q92615	La-related protein 4B OS=Homo sapiens OX=9606 GN=LARP4B PE=1 SV=3	Phospho [S244(100); S498(100); S568(99.6); S585(100); S589(95.1); S601(100); S718(100); T732(99.1); S736(100)]
Q13107	Ubiquitin carboxyl-terminal hydrolase 4 OS=Homo sapiens OX=9606 GN=USP4 PE=1 SV=3	Phospho [S244(100); S445(100)]
Q9Y6I9	Testis-expressed protein 264 OS=Homo sapiens OX=9606 GN=TEX264 PE=1 SV=1	Phospho [S244(100); S262(98.1)]
Q9HB58	Sp110 nuclear body protein OS=Homo sapiens OX=9606 GN=SP110 PE=1 SV=5	Phospho [S244(100); S256(100); S380(100)]
Q6KC79	Nipped-B-like protein OS=Homo sapiens OX=9606 GN=NIPBL PE=1 SV=2	Phospho [S243(99.2); S274(100); S280(100); S318(100); S2658(100); T2667(100); S2672(100)]
Q96C92	Endosome-associated-trafficking regulator 1 OS=Homo sapiens OX=9606 GN=ENTR1 PE=1 SV=3	Phospho [S243(97.9); S247(97.9)]
Q9Y2W1	Thyroid hormone receptor-associated protein 3 OS=Homo sapiens OX=9606 GN=THRAP3 PE=1 SV=2	Phospho [S243(100); S248(100); S253(100); S320(100); S377(100); S379(100); S406(100); S408(100); S444(100); S562(98.3); S575(100); S624(98.4); S682(100); S698(100); T874(100); S928(100); S939(99.3)]
P49454	Centromere protein F OS=Homo sapiens OX=9606 GN=CENPF PE=1 SV=3	Phospho [S242(99.1); S1654(100); S3079(97.9); T3081(98.1)]
Q8TC05	Nuclear protein MDM1 OS=Homo sapiens OX=9606 GN=MDM1 PE=1 SV=2	Phospho [S242(100); S543(98.9)]
P18887	DNA repair protein XRCC1 OS=Homo sapiens OX=9606 GN=XRCC1 PE=1 SV=3	Phospho [S241(99.3); S447(99.2); T453(100)]
Q9UNX4	WD repeat-containing protein 3 OS=Homo sapiens OX=9606 GN=WDR3 PE=1 SV=1	Phospho [S241(99.2); T247(99.2)]
O15530	3-phosphoinositide-dependent protein kinase 1 OS=Homo sapiens OX=9606 GN=PDPK1 PE=1 SV=1	Phospho [S241(100)]
P11717	Cation-independent mannose-6-phosphate receptor OS=Homo sapiens OX=9606 GN=IGF2R PE=1 SV=3	Phospho [S2401(99.2); S2409(100); S2479(100); S2484(100)]
Q96BY7	Autophagy-related protein 2 homolog B OS=Homo sapiens OX=9606 GN=ATG2B PE=1 SV=5	Phospho [S240(98.9); S255(100); S497(100); S1743(100)]
Q8WZ73	E3 ubiquitin-protein ligase rififylin OS=Homo sapiens OX=9606 GN=RFFL PE=1 SV=1	Phospho [S240(100)]
Q13501	Sequestosome-1 OS=Homo sapiens OX=9606 GN=SQSTM1 PE=1 SV=1	Phospho [S24(99.4); S28(99.2); S272(100)]
P61289	Proteasome activator complex subunit 3 OS=Homo sapiens OX=9606 GN=PSME3 PE=1 SV=1	Phospho [S24(99.3)]
Q86WB0	Zinc finger C3HC-type protein 1 OS=Homo sapiens OX=9606 GN=ZC3HC1 PE=1 SV=1	Phospho [S24(98.7); S53(94.7); S62(100); S321(100); S329(100); S335(100); S344(100); S354(100); S370(98.9); S395(100)]
O75420	GRB10-interacting GYF protein 1 OS=Homo sapiens OX=9606 GN=GIGYF1 PE=1 SV=2	Phospho [S24(98.5); S137(100); S406(96.2); S538(100); S638(100); S756(98.8)]
P42574	Caspase-3 OS=Homo sapiens OX=9606 GN=CASP3 PE=1 SV=2	Phospho [S24(100)]
Q6IC98	GRAM domain-containing protein 4 OS=Homo sapiens OX=9606 GN=GRAMD4 PE=1 SV=1	Phospho [S24(100)]
Q96A57	Transmembrane protein 230 OS=Homo sapiens OX=9606 GN=TMEM230 PE=1 SV=1	Phospho [S24(100)]
Q15435	Protein phosphatase 1 regulatory subunit 7 OS=Homo sapiens OX=9606 GN=PPP1R7 PE=1 SV=1	Phospho [S24(100)]
O94921	Cyclin-dependent kinase 14 OS=Homo sapiens OX=9606 GN=CDK14 PE=1 SV=3	Phospho [S24(100); S78(99.2); S95(100); S134(100)]
Q8IV50	LysM and putative peptidoglycan-binding domain-containing protein 2 OS=Homo sapiens OX=9606 GN=LYSMD2 PE=1 SV=1	Phospho [S24(100); S29(99.5); S31(100); S33(99.6)]
Q92466	DNA damage-binding protein 2 OS=Homo sapiens OX=9606 GN=DDB2 PE=1 SV=1	Phospho [S24(100); S26(100)]
P33241	Lymphocyte-specific protein 1 OS=Homo sapiens OX=9606 GN=LSP1 PE=1 SV=1	Phospho [S24(100); S111(100); T175(99.1); S177(99.1); S189(100); S193(100); S204(100); S208(100); S252(100); S282(99.3)]
Q13136	Liprin-alpha-1 OS=Homo sapiens OX=9606 GN=PPFIA1 PE=1 SV=1	Phospho [S239(99.3); S242(100); S275(100); S668(100); S708(100); S793(99.9)]
Q9BYX7	Putative beta-actin-like protein 3 OS=Homo sapiens OX=9606 GN=POTEKP PE=5 SV=1	Phospho [S239(100); Y362(100); S365(100)]
P50552	Vasodilator-stimulated phosphoprotein OS=Homo sapiens OX=9606 GN=VASP PE=1 SV=3	Phospho [S239(100); T284(100); S314(100); T316(99.7)]
Q9H7N4	Splicing factor, arginine/serine-rich 19 OS=Homo sapiens OX=9606 GN=SCAF1 PE=1 SV=3	Phospho [S239(100); S498(100); S500(100); S548(98.4); S719(100); S734(100); S738(100); S872(100); S874(100); S929(100); S965(100); T976(100); T989(98.7)]
P15927	Replication protein A 32 kDa subunit OS=Homo sapiens OX=9606 GN=RPA2 PE=1 SV=1	Phospho [S238(99.5)]
Q7Z699	Sprouty-related, EVH1 domain-containing protein 1 OS=Homo sapiens OX=9606 GN=SPRED1 PE=1 SV=2	Phospho [S238(100)]
Q96L14	Cep170-like protein OS=Homo sapiens OX=9606 GN=CEP170P1 PE=5 SV=2	Phospho [S238(100)]
Q6U841	Sodium-driven chloride bicarbonate exchanger OS=Homo sapiens OX=9606 GN=SLC4A10 PE=1 SV=1	Phospho [S238(100)]
Q86X53	Glutamate-rich protein 1 OS=Homo sapiens OX=9606 GN=ERICH1 PE=1 SV=1	Phospho [S238(100); S254(100)]
Q6UB99	Ankyrin repeat domain-containing protein 11 OS=Homo sapiens OX=9606 GN=ANKRD11 PE=1 SV=3	Phospho [S2374(100)]
P37837	Transaldolase OS=Homo sapiens OX=9606 GN=TALDO1 PE=1 SV=2	Phospho [S237(100)]
Q9Y2W2	WW domain-binding protein 11 OS=Homo sapiens OX=9606 GN=WBP11 PE=1 SV=1	Phospho [S237(100); S600(100)]
Q86TI0	TBC1 domain family member 1 OS=Homo sapiens OX=9606 GN=TBC1D1 PE=1 SV=2	Phospho [S237(100); S565(98.5)]
Q9H7M9	V-type immunoglobulin domain-containing suppressor of T-cell activation OS=Homo sapiens OX=9606 GN=VSIR PE=1 SV=3	Phospho [S235(100); S248(100); S264(100)]
P62753	Small ribosomal subunit protein eS6 OS=Homo sapiens OX=9606 GN=RPS6 PE=1 SV=1	Phospho [S235(100); S236(100); S240(100)]
Q8NC51	SERPINE1 mRNA-binding protein 1 OS=Homo sapiens OX=9606 GN=SERBP1 PE=1 SV=2	Phospho [S234(100); S330(99.6); T388(99)]
Q9P107	GEM-interacting protein OS=Homo sapiens OX=9606 GN=GMIP PE=1 SV=2	Phospho [S234(100); S243(100); S437(100); S441(99.4); T660(100); S907(98.6); S914(100); S919(100); S923(100)]
Q9UNI6	Dual specificity protein phosphatase 12 OS=Homo sapiens OX=9606 GN=DUSP12 PE=1 SV=1	Phospho [S233(99.1)]
O96019	Actin-like protein 6A OS=Homo sapiens OX=9606 GN=ACTL6A PE=1 SV=1	Phospho [S233(100)]
Q92604	Acyl-CoA:lysophosphatidylglycerol acyltransferase 1 OS=Homo sapiens OX=9606 GN=LPGAT1 PE=1 SV=1	Phospho [S233(100)]
P07910	Heterogeneous nuclear ribonucleoproteins C1/C2 OS=Homo sapiens OX=9606 GN=HNRNPC PE=1 SV=4	Phospho [S233(100); T247(96.5); S260(100); S299(100); S306(98.5)]
O95644	Nuclear factor of activated T-cells, cytoplasmic 1 OS=Homo sapiens OX=9606 GN=NFATC1 PE=1 SV=3	Phospho [S233(100); S237(100); S241(100); S359(100)]
P08559	Pyruvate dehydrogenase E1 component subunit alpha, somatic form, mitochondrial OS=Homo sapiens OX=9606 GN=PDHA1 PE=1 SV=3	Phospho [S232(99.5); S293(100)]
Q6P4E1	Protein GOLM2 OS=Homo sapiens OX=9606 GN=GOLM2 PE=1 SV=2	Phospho [S232(97.5); S233(98.6); S366(100)]
Q96KQ7	Histone-lysine N-methyltransferase EHMT2 OS=Homo sapiens OX=9606 GN=EHMT2 PE=1 SV=3	Phospho [S232(100); T560(98.9)]
O43432	Eukaryotic translation initiation factor 4 gamma 3 OS=Homo sapiens OX=9606 GN=EIF4G3 PE=1 SV=2	Phospho [S232(100); S495(100); S760(100); S1156(100); S1409(100)]
Q9NVR2	Integrator complex subunit 10 OS=Homo sapiens OX=9606 GN=INTS10 PE=1 SV=2	Phospho [S231(99.3)]
Q9Y4P8	WD repeat domain phosphoinositide-interacting protein 2 OS=Homo sapiens OX=9606 GN=WIPI2 PE=1 SV=1	Phospho [S231(100); S412(99.5)]
Q4VX76	Synaptotagmin-like protein 3 OS=Homo sapiens OX=9606 GN=SYTL3 PE=1 SV=3	Phospho [S231(100); S243(100)]
Q13243	Serine/arginine-rich splicing factor 5 OS=Homo sapiens OX=9606 GN=SRSF5 PE=1 SV=1	Phospho [S231(100); S233(100)]
P98177	Forkhead box protein O4 OS=Homo sapiens OX=9606 GN=FOXO4 PE=1 SV=5	Phospho [S230(99.2)]
Q8N5H7	SH2 domain-containing protein 3C OS=Homo sapiens OX=9606 GN=SH2D3C PE=1 SV=1	Phospho [S230(98.9); S346(100); S440(100); S446(99.2); S463(98); T469(97.5)]
P53004	Biliverdin reductase A OS=Homo sapiens OX=9606 GN=BLVRA PE=1 SV=2	Phospho [S230(100)]
Q96S82	Ubiquitin-like protein 7 OS=Homo sapiens OX=9606 GN=UBL7 PE=1 SV=2	Phospho [S230(100)]
Q8IXJ6	NAD-dependent protein deacetylase sirtuin-2 OS=Homo sapiens OX=9606 GN=SIRT2 PE=1 SV=2	Phospho [S23(99.5); S368(100)]
Q27J81	Inverted formin-2 OS=Homo sapiens OX=9606 GN=INF2 PE=1 SV=2	Phospho [S23(99.3); S359(100); S586(98.4); S589(99.1); S1204(99.1)]
P62857	Small ribosomal subunit protein eS28 OS=Homo sapiens OX=9606 GN=RPS28 PE=1 SV=1	Phospho [S23(100)]
Q9H3F6	BTB/POZ domain-containing adapter for CUL3-mediated RhoA degradation protein 3 OS=Homo sapiens OX=9606 GN=KCTD10 PE=1 SV=1	Phospho [S23(100)]
P31930	Cytochrome b-c1 complex subunit 1, mitochondrial OS=Homo sapiens OX=9606 GN=UQCRC1 PE=1 SV=3	Phospho [S23(100)]
Q9NSI8	SAM domain-containing protein SAMSN-1 OS=Homo sapiens OX=9606 GN=SAMSN1 PE=1 SV=1	Phospho [S23(100); S34(100); S90(100); S107(100); S119(98.7); S123(99.5); S183(99.5); S347(100)]
Q03989	AT-rich interactive domain-containing protein 5A OS=Homo sapiens OX=9606 GN=ARID5A PE=1 SV=2	Phospho [S23(100); S297(98.4); S300(96.2)]
Q92619	Rho GTPase-activating protein 45 OS=Homo sapiens OX=9606 GN=ARHGAP45 PE=1 SV=2	Phospho [S23(100); S25(100); S73(100); S569(100); S619(100); S878(100)]
P40306	Proteasome subunit beta type-10 OS=Homo sapiens OX=9606 GN=PSMB10 PE=1 SV=1	Phospho [S229(100)]
Q13033	Striatin-3 OS=Homo sapiens OX=9606 GN=STRN3 PE=1 SV=3	Phospho [S229(100)]
P09601	Heme oxygenase 1 OS=Homo sapiens OX=9606 GN=HMOX1 PE=1 SV=1	Phospho [S229(100)]
Q9UBC2	Epidermal growth factor receptor substrate 15-like 1 OS=Homo sapiens OX=9606 GN=EPS15L1 PE=1 SV=1	Phospho [S229(100); S253(98.8); S255(100)]
O60256	Phosphoribosyl pyrophosphate synthase-associated protein 2 OS=Homo sapiens OX=9606 GN=PRPSAP2 PE=1 SV=1	Phospho [S227(100)]
P51812	Ribosomal protein S6 kinase alpha-3 OS=Homo sapiens OX=9606 GN=RPS6KA3 PE=1 SV=1	Phospho [S227(100); T365(100); S369(100); S386(100); S415(100); T577(100); Y580(98.5); T581(98.9); S715(100)]
Q96RK0	Protein capicua homolog OS=Homo sapiens OX=9606 GN=CIC PE=1 SV=3	Phospho [S227(100); S664(100); T674(100); T755(98.4); S768(100); S776(99.1); S780(99.4); S809(100); S1082(100); S1405(100); T1492(96.4); S1648(99.3); S1811(99.2); S2203(98.7); S2282(99.1); S2291(100); S2318(99)]
Q53GL0	Pleckstrin homology domain-containing family O member 1 OS=Homo sapiens OX=9606 GN=PLEKHO1 PE=1 SV=2	Phospho [S227(100); S342(97.8)]
P49756	RNA-binding protein 25 OS=Homo sapiens OX=9606 GN=RBM25 PE=1 SV=3	Phospho [S226(98.4); S677(100)]
A0JLT2	Mediator of RNA polymerase II transcription subunit 19 OS=Homo sapiens OX=9606 GN=MED19 PE=1 SV=2	Phospho [S226(100)]
P08621	U1 small nuclear ribonucleoprotein 70 kDa OS=Homo sapiens OX=9606 GN=SNRNP70 PE=1 SV=2	Phospho [S226(100); S410(100)]
Q9H3N1	Thioredoxin-related transmembrane protein 1 OS=Homo sapiens OX=9606 GN=TMX1 PE=1 SV=1	Phospho [S226(100); S247(100); S270(100)]
Q9Y4E8	Ubiquitin carboxyl-terminal hydrolase 15 OS=Homo sapiens OX=9606 GN=USP15 PE=1 SV=3	Phospho [S225(99.2); T226(99.4); S229(100)]
P23246	Splicing factor, proline- and glutamine-rich OS=Homo sapiens OX=9606 GN=SFPQ PE=1 SV=2	Phospho [S225(98.6); S273(100)]
O75643	U5 small nuclear ribonucleoprotein 200 kDa helicase OS=Homo sapiens OX=9606 GN=SNRNP200 PE=1 SV=2	Phospho [S225(100)]
Q03188	Centromere protein C OS=Homo sapiens OX=9606 GN=CENPC PE=1 SV=2	Phospho [S225(100); S538(100); S713(97.9)]
P78314	SH3 domain-binding protein 2 OS=Homo sapiens OX=9606 GN=SH3BP2 PE=1 SV=2	Phospho [S225(100); S278(100); S416(100); S427(100)]
Q9NY27	Serine/threonine-protein phosphatase 4 regulatory subunit 2 OS=Homo sapiens OX=9606 GN=PPP4R2 PE=1 SV=3	Phospho [S224(98.2); S226(99.3)]
Q13573	SNW domain-containing protein 1 OS=Homo sapiens OX=9606 GN=SNW1 PE=1 SV=1	Phospho [S224(100)]
O43159	Ribosomal RNA-processing protein 8 OS=Homo sapiens OX=9606 GN=RRP8 PE=1 SV=2	Phospho [S223(100)]
O95671	Probable bifunctional dTTP/UTP pyrophosphatase/methyltransferase protein OS=Homo sapiens OX=9606 GN=ASMTL PE=1 SV=3	Phospho [S223(100); S239(100); S255(100)]
Q7Z434	Mitochondrial antiviral-signaling protein OS=Homo sapiens OX=9606 GN=MAVS PE=1 SV=2	Phospho [S222(100)]
Q02750	Dual specificity mitogen-activated protein kinase kinase 1 OS=Homo sapiens OX=9606 GN=MAP2K1 PE=1 SV=2	Phospho [S222(100)]
Q8TDY2	RB1-inducible coiled-coil protein 1 OS=Homo sapiens OX=9606 GN=RB1CC1 PE=1 SV=3	Phospho [S222(100); T269(99.4)]
Q06413	Myocyte-specific enhancer factor 2C OS=Homo sapiens OX=9606 GN=MEF2C PE=1 SV=1	Phospho [S222(100); S396(100); S419(100)]
O95297	Myelin protein zero-like protein 1 OS=Homo sapiens OX=9606 GN=MPZL1 PE=1 SV=1	Phospho [S221(99.2)]
Q9C0C2	182 kDa tankyrase-1-binding protein OS=Homo sapiens OX=9606 GN=TNKS1BP1 PE=1 SV=4	Phospho [S221(100); S429(100); S494(99.5); S498(98.2); S601(100); S672(100); S691(100); S836(100); S872(99.3); S920(100); S983(98.2); S987(98); S1029(100); S1103(100); S1297(100); S1383(100); S1385(100); S1545(100); S1620(100); S1621(100); S1666(100)]
Q7Z2W4	Zinc finger CCCH-type antiviral protein 1 OS=Homo sapiens OX=9606 GN=ZC3HAV1 PE=1 SV=3	Phospho [S221(100); S257(100); T273(98.2); S280(98.1); S284(100); S310(98.7); S378(100); S452(98.9); S590(100); S631(100); S707(96.9)]
P42768	Actin nucleation-promoting factor WAS OS=Homo sapiens OX=9606 GN=WAS PE=1 SV=4	Phospho [S221(100); S234(100); Y291(100); S483(100); S484(100)]
Q9BUB5	MAP kinase-interacting serine/threonine-protein kinase 1 OS=Homo sapiens OX=9606 GN=MKNK1 PE=1 SV=1	Phospho [S221(100); S226(100); T385(100)]
Q12767	Transmembrane protein 94 OS=Homo sapiens OX=9606 GN=TMEM94 PE=1 SV=1	Phospho [S221(100); S225(100); S513(100)]
P35269	General transcription factor IIF subunit 1 OS=Homo sapiens OX=9606 GN=GTF2F1 PE=1 SV=2	Phospho [S221(100); S224(100); S385(100); T389(100); S433(100); S442(99.1)]
Q9UKV0	Histone deacetylase 9 OS=Homo sapiens OX=9606 GN=HDAC9 PE=1 SV=2	Phospho [S220(100)]
Q09161	Nuclear cap-binding protein subunit 1 OS=Homo sapiens OX=9606 GN=NCBP1 PE=1 SV=1	Phospho [S22(99.6)]
Q9NSY0	Nuclear receptor-binding protein 2 OS=Homo sapiens OX=9606 GN=NRBP2 PE=1 SV=2	Phospho [S22(99.2)]
Q9Y5X3	Sorting nexin-5 OS=Homo sapiens OX=9606 GN=SNX5 PE=1 SV=1	Phospho [S22(99.1)]
O60610	Protein diaphanous homolog 1 OS=Homo sapiens OX=9606 GN=DIAPH1 PE=1 SV=2	Phospho [S22(100)]
P49006	MARCKS-related protein OS=Homo sapiens OX=9606 GN=MARCKSL1 PE=1 SV=2	Phospho [S22(100); T85(100); S93(100); S101(100); T148(100)]
Q4KMP7	TBC1 domain family member 10B OS=Homo sapiens OX=9606 GN=TBC1D10B PE=1 SV=3	Phospho [S22(100); T148(100); S678(100)]
Q01433	AMP deaminase 2 OS=Homo sapiens OX=9606 GN=AMPD2 PE=1 SV=3	Phospho [S22(100); S46(100); S114(100); S136(100)]
Q15788	Nuclear receptor coactivator 1 OS=Homo sapiens OX=9606 GN=NCOA1 PE=1 SV=3	Phospho [S22(100); S395(98.7)]
Q9NTJ3	Structural maintenance of chromosomes protein 4 OS=Homo sapiens OX=9606 GN=SMC4 PE=1 SV=2	Phospho [S22(100); S28(99.4); S41(100)]
Q8N3C0	Activating signal cointegrator 1 complex subunit 3 OS=Homo sapiens OX=9606 GN=ASCC3 PE=1 SV=3	Phospho [S2195(100)]
Q6PHR2	Serine/threonine-protein kinase ULK3 OS=Homo sapiens OX=9606 GN=ULK3 PE=1 SV=2	Phospho [S219(100)]
Q8WU79	Stromal membrane-associated protein 2 OS=Homo sapiens OX=9606 GN=SMAP2 PE=1 SV=1	Phospho [S219(100); S225(98.4); T234(97.9)]
P21359	Neurofibromin OS=Homo sapiens OX=9606 GN=NF1 PE=1 SV=2	Phospho [S2186(100); S2515(99.4); S2543(100); S2597(100)]
P46734	Dual specificity mitogen-activated protein kinase kinase 3 OS=Homo sapiens OX=9606 GN=MAP2K3 PE=1 SV=2	Phospho [S218(100)]
Q15019	Septin-2 OS=Homo sapiens OX=9606 GN=SEPTIN2 PE=1 SV=1	Phospho [S218(100)]
Q5VVJ2	Deubiquitinase MYSM1 OS=Homo sapiens OX=9606 GN=MYSM1 PE=1 SV=1	Phospho [S218(100)]
Q9Y6D5	Brefeldin A-inhibited guanine nucleotide-exchange protein 2 OS=Homo sapiens OX=9606 GN=ARFGEF2 PE=1 SV=3	Phospho [S218(100); S227(100); S277(99.2); S614(96.7); S1024(98.8); S1528(100)]
Q8IWT6	Volume-regulated anion channel subunit LRRC8A OS=Homo sapiens OX=9606 GN=LRRC8A PE=1 SV=1	Phospho [S217(100)]
Q9UGR2	Zinc finger CCCH domain-containing protein 7B OS=Homo sapiens OX=9606 GN=ZC3H7B PE=1 SV=2	Phospho [S217(100); T224(98.6)]
Q9NP31	SH2 domain-containing protein 2A OS=Homo sapiens OX=9606 GN=SH2D2A PE=1 SV=3	Phospho [S217(100); S296(100)]
Q15555	Microtubule-associated protein RP/EB family member 2 OS=Homo sapiens OX=9606 GN=MAPRE2 PE=1 SV=1	Phospho [S216(96.2); T217(96.2); S219(96.9); S223(99.5)]
Q12830	Nucleosome-remodeling factor subunit BPTF OS=Homo sapiens OX=9606 GN=BPTF PE=1 SV=3	Phospho [S216(100); S1300(97); T1303(98.8); S1615(99)]
Q8WXX5	DnaJ homolog subfamily C member 9 OS=Homo sapiens OX=9606 GN=DNAJC9 PE=1 SV=1	Phospho [S215(99.2)]
Q14558	Phosphoribosyl pyrophosphate synthase-associated protein 1 OS=Homo sapiens OX=9606 GN=PRPSAP1 PE=1 SV=2	Phospho [S215(100)]
O95391	Pre-mRNA-splicing factor SLU7 OS=Homo sapiens OX=9606 GN=SLU7 PE=1 SV=2	Phospho [S215(100)]
P11274	Breakpoint cluster region protein OS=Homo sapiens OX=9606 GN=BCR PE=1 SV=2	Phospho [S215(100); S459(100)]
Q6A1A2	Putative 3-phosphoinositide-dependent protein kinase 2 OS=Homo sapiens OX=9606 GN=PDPK2P PE=5 SV=1	Phospho [S214(100)]
P11172	Uridine 5'-monophosphate synthase OS=Homo sapiens OX=9606 GN=UMPS PE=1 SV=1	Phospho [S214(100)]
Q5JTD0	Tight junction-associated protein 1 OS=Homo sapiens OX=9606 GN=TJAP1 PE=1 SV=1	Phospho [S214(100); S300(100); S345(100); T422(100); S491(100); S531(96.9); S545(100)]
Q494U1	Pleckstrin homology domain-containing family N member 1 OS=Homo sapiens OX=9606 GN=PLEKHN1 PE=1 SV=3	Phospho [S214(100); S221(99); S559(100)]
Q53LP3	Ankyrin repeat domain-containing protein SOWAHC OS=Homo sapiens OX=9606 GN=SOWAHC PE=1 SV=1	Phospho [S213(100)]
Q8N4B1	Sesquipedalian-1 OS=Homo sapiens OX=9606 GN=PHETA1 PE=1 SV=1	Phospho [S213(100)]
Q8N565	Melanoregulin OS=Homo sapiens OX=9606 GN=MREG PE=1 SV=1	Phospho [S213(100)]
P85037	Forkhead box protein K1 OS=Homo sapiens OX=9606 GN=FOXK1 PE=1 SV=1	Phospho [S213(100); S243(96.4); S249(96.4); S253(98.2); S257(100); S416(100); S420(100); T436(100); S441(100); S445(100)]
Q96F63	Coiled-coil domain-containing protein 97 OS=Homo sapiens OX=9606 GN=CCDC97 PE=1 SV=1	Phospho [S212(99.4); S257(100)]
Q53QZ3	Rho GTPase-activating protein 15 OS=Homo sapiens OX=9606 GN=ARHGAP15 PE=1 SV=2	Phospho [S212(100)]
Q9UFC0	Leucine-rich repeat and WD repeat-containing protein 1 OS=Homo sapiens OX=9606 GN=LRWD1 PE=1 SV=2	Phospho [S212(100); S251(99.4); S253(98.1)]
P51825	AF4/FMR2 family member 1 OS=Homo sapiens OX=9606 GN=AFF1 PE=1 SV=1	Phospho [S212(100); S245(100)]
P14550	Aldo-keto reductase family 1 member A1 OS=Homo sapiens OX=9606 GN=AKR1A1 PE=1 SV=3	Phospho [S211(100)]
Q53HC0	Coiled-coil domain-containing protein 92 OS=Homo sapiens OX=9606 GN=CCDC92 PE=1 SV=2	Phospho [S211(100)]
Q9ULR3	Protein phosphatase 1H OS=Homo sapiens OX=9606 GN=PPM1H PE=1 SV=2	Phospho [S211(100)]
O95210	Starch-binding domain-containing protein 1 OS=Homo sapiens OX=9606 GN=STBD1 PE=1 SV=1	Phospho [S211(100)]
Q9HB20	Pleckstrin homology domain-containing family A member 3 OS=Homo sapiens OX=9606 GN=PLEKHA3 PE=1 SV=2	Phospho [S211(100); S244(100); S289(99.5)]
O75369	Filamin-B OS=Homo sapiens OX=9606 GN=FLNB PE=1 SV=2	Phospho [S2107(100); S2478(100); S2481(100)]
Q01082	Spectrin beta chain, non-erythrocytic 1 OS=Homo sapiens OX=9606 GN=SPTBN1 PE=1 SV=2	Phospho [S2102(100); S2138(100); S2161(100); S2164(99); S2165(98.9); S2169(99)]
Q9UKX7	Nuclear pore complex protein Nup50 OS=Homo sapiens OX=9606 GN=NUP50 PE=1 SV=2	Phospho [S210(98.6); S221(100)]
Q9NZM3	Intersectin-2 OS=Homo sapiens OX=9606 GN=ITSN2 PE=1 SV=3	Phospho [S210(100); S884(99.3); S889(100)]
P83369	U7 snRNA-associated Sm-like protein LSm11 OS=Homo sapiens OX=9606 GN=LSM11 PE=1 SV=2	Phospho [S21(99.1)]
P19793	Retinoic acid receptor RXR-alpha OS=Homo sapiens OX=9606 GN=RXRA PE=1 SV=1	Phospho [S21(98.6); S260(98.8)]
Q8IUD2	ELKS/Rab6-interacting/CAST family member 1 OS=Homo sapiens OX=9606 GN=ERC1 PE=1 SV=1	Phospho [S21(100)]
Q96CP2	FLYWCH family member 2 OS=Homo sapiens OX=9606 GN=FLYWCH2 PE=1 SV=1	Phospho [S21(100)]
Q96FF9	Sororin OS=Homo sapiens OX=9606 GN=CDCA5 PE=1 SV=1	Phospho [S21(100)]
C9JLW8	Mapk-regulated corepressor-interacting protein 1 OS=Homo sapiens OX=9606 GN=MCRIP1 PE=1 SV=1	Phospho [S21(100)]
P60174	Triosephosphate isomerase OS=Homo sapiens OX=9606 GN=TPI1 PE=1 SV=4	Phospho [S21(100); S80(100)]
P57737	Coronin-7 OS=Homo sapiens OX=9606 GN=CORO7 PE=1 SV=2	Phospho [S21(100); S462(100); T585(98.9); S668(100); S879(100); S915(100)]
O60832	H/ACA ribonucleoprotein complex subunit DKC1 OS=Homo sapiens OX=9606 GN=DKC1 PE=1 SV=3	Phospho [S21(100); S451(100); S453(100); S485(100); S494(100); S513(100)]
Q7L9B9	Endonuclease/exonuclease/phosphatase family domain-containing protein 1 OS=Homo sapiens OX=9606 GN=EEPD1 PE=1 SV=2	Phospho [S21(100); S25(100); S106(100); S110(100); T134(100); S173(100); S554(100)]
Q9UJV9	Probable ATP-dependent RNA helicase DDX41 OS=Homo sapiens OX=9606 GN=DDX41 PE=1 SV=2	Phospho [S21(100); S23(99.4)]
Q9BZ29	Dedicator of cytokinesis protein 9 OS=Homo sapiens OX=9606 GN=DOCK9 PE=1 SV=2	Phospho [S21(100); S1275(99.2)]
Q6R327	Rapamycin-insensitive companion of mTOR OS=Homo sapiens OX=9606 GN=RICTOR PE=1 SV=1	Phospho [S21(100); S1219(98.2); S1282(100); S1284(100); S1302(100); S1396(97.3)]
Q6IQ22	Ras-related protein Rab-12 OS=Homo sapiens OX=9606 GN=RAB12 PE=1 SV=3	Phospho [S21(100); S106(100)]
Q9H1K0	Rabenosyn-5 OS=Homo sapiens OX=9606 GN=RBSN PE=1 SV=2	Phospho [S209(97); S219(99.2); S226(100); S548(100)]
O43166	Signal-induced proliferation-associated 1-like protein 1 OS=Homo sapiens OX=9606 GN=SIPA1L1 PE=1 SV=4	Phospho [S208(98.6); S288(100); S1116(100); S1170(100); S1181(100); S1508(100); S1528(100); S1549(100); S1568(100); S1585(100); S1647(98.8); S1650(100)]
Q53EP0	Fibronectin type III domain-containing protein 3B OS=Homo sapiens OX=9606 GN=FNDC3B PE=1 SV=2	Phospho [S208(100)]
Q9BQ52	Zinc phosphodiesterase ELAC protein 2 OS=Homo sapiens OX=9606 GN=ELAC2 PE=1 SV=2	Phospho [S208(100)]
Q9Y485	DmX-like protein 1 OS=Homo sapiens OX=9606 GN=DMXL1 PE=1 SV=3	Phospho [S208(100); S916(97.6); S924(100); S1908(97.6)]
Q96E39	RNA binding motif protein, X-linked-like-1 OS=Homo sapiens OX=9606 GN=RBMXL1 PE=1 SV=1	Phospho [S208(100); S249(98.5); S277(99.2); S326(100); S330(97.3)]
Q9UKV3	Apoptotic chromatin condensation inducer in the nucleus OS=Homo sapiens OX=9606 GN=ACIN1 PE=1 SV=2	Phospho [S208(100); S216(100); S240(100); S243(100); S365(100); S386(100); S388(100); S400(100); T408(97.9); S410(99.3); S478(100); S490(100); S551(100); S561(99.8); S655(100); S657(100); T682(96.7); S710(100); S729(100); S825(100); S838(100); S898(99.3); S987(100); S1004(100)]
Q9NS23	Ras association domain-containing protein 1 OS=Homo sapiens OX=9606 GN=RASSF1 PE=1 SV=1	Phospho [S207(99.6)]
Q9ULH7	Myocardin-related transcription factor B OS=Homo sapiens OX=9606 GN=MRTFB PE=1 SV=3	Phospho [S207(97.6); S211(96.2); S543(99.4); S921(99.3)]
P04899	Guanine nucleotide-binding protein G(i) subunit alpha-2 OS=Homo sapiens OX=9606 GN=GNAI2 PE=1 SV=3	Phospho [S207(100)]
Q9Y6G9	Cytoplasmic dynein 1 light intermediate chain 1 OS=Homo sapiens OX=9606 GN=DYNC1LI1 PE=1 SV=3	Phospho [S207(100); S421(100); S510(100); T513(100); S516(100)]
Q05519	Serine/arginine-rich splicing factor 11 OS=Homo sapiens OX=9606 GN=SRSF11 PE=1 SV=1	Phospho [S207(100); S323(100); T325(100); S434(100); S449(100); S456(100); S483(100)]
Q13094	Lymphocyte cytosolic protein 2 OS=Homo sapiens OX=9606 GN=LCP2 PE=1 SV=1	Phospho [S207(100); S298(99.5)]
Q9NRL3	Striatin-4 OS=Homo sapiens OX=9606 GN=STRN4 PE=1 SV=2	Phospho [S206(100)]
P08754	Guanine nucleotide-binding protein G(i) subunit alpha-3 OS=Homo sapiens OX=9606 GN=GNAI3 PE=1 SV=3	Phospho [S206(100)]
A8MTJ3	Guanine nucleotide-binding protein G(t) subunit alpha-3 OS=Homo sapiens OX=9606 GN=GNAT3 PE=1 SV=2	Phospho [S206(100)]
P19087	Guanine nucleotide-binding protein G(t) subunit alpha-2 OS=Homo sapiens OX=9606 GN=GNAT2 PE=1 SV=4	Phospho [S206(100)]
P63096	Guanine nucleotide-binding protein G(i) subunit alpha-1 OS=Homo sapiens OX=9606 GN=GNAI1 PE=1 SV=2	Phospho [S206(100)]
Q6ZN18	Zinc finger protein AEBP2 OS=Homo sapiens OX=9606 GN=AEBP2 PE=1 SV=2	Phospho [S206(100)]
O75044	SLIT-ROBO Rho GTPase-activating protein 2 OS=Homo sapiens OX=9606 GN=SRGAP2 PE=1 SV=3	Phospho [S206(100); S691(100); S990(96.5); T998(95.8)]
Q9Y4A5	Transformation/transcription domain-associated protein OS=Homo sapiens OX=9606 GN=TRRAP PE=1 SV=3	Phospho [S2051(100); S2077(100); S2552(98.4)]
Q96S99	Pleckstrin homology domain-containing family F member 1 OS=Homo sapiens OX=9606 GN=PLEKHF1 PE=1 SV=3	Phospho [S205(100)]
Q7L1Q6	eIF5-mimic protein 2 OS=Homo sapiens OX=9606 GN=BZW1 PE=1 SV=1	Phospho [S205(100); S411(100); S413(100)]
Q702N8	Xin actin-binding repeat-containing protein 1 OS=Homo sapiens OX=9606 GN=XIRP1 PE=1 SV=1	Phospho [S205(100); S208(100); S295(100); S452(98.7); S481(100); S527(97.9); S529(100); S684(100); T1042(99.2); S1121(100); S1296(99.2); S1349(100); S1392(99.1); S1669(100); S1739(99.4)]
Q7Z3U7	Protein MON2 homolog OS=Homo sapiens OX=9606 GN=MON2 PE=1 SV=3	Phospho [S205(100); S1214(100)]
O75179	Ankyrin repeat domain-containing protein 17 OS=Homo sapiens OX=9606 GN=ANKRD17 PE=1 SV=3	Phospho [S2041(96.7); S2047(100); S2059(100); S2401(100)]
Q9HB96	Fanconi anemia group E protein OS=Homo sapiens OX=9606 GN=FANCE PE=1 SV=1	Phospho [S204(100)]
P61106	Ras-related protein Rab-14 OS=Homo sapiens OX=9606 GN=RAB14 PE=1 SV=4	Phospho [S204(100)]
Q86WR0	Coiled-coil domain-containing protein 25 OS=Homo sapiens OX=9606 GN=CCDC25 PE=1 SV=2	Phospho [S204(100)]
P30622	CAP-Gly domain-containing linker protein 1 OS=Homo sapiens OX=9606 GN=CLIP1 PE=1 SV=2	Phospho [S204(100); S348(99.2); T350(99.4)]
Q9BUI4	DNA-directed RNA polymerase III subunit RPC3 OS=Homo sapiens OX=9606 GN=POLR3C PE=1 SV=1	Phospho [S204(100); S205(100)]
Q5VWN6	Protein TASOR 2 OS=Homo sapiens OX=9606 GN=TASOR2 PE=1 SV=1	Phospho [S2035(99.1); S2037(99.2)]
Q9NYB0	Telomeric repeat-binding factor 2-interacting protein 1 OS=Homo sapiens OX=9606 GN=TERF2IP PE=1 SV=1	Phospho [S203(99.7)]
Q9Y2H6	Fibronectin type-III domain-containing protein 3A OS=Homo sapiens OX=9606 GN=FNDC3A PE=1 SV=4	Phospho [S203(98.2); S213(100); S234(99.4)]
Q9H0H5	Rac GTPase-activating protein 1 OS=Homo sapiens OX=9606 GN=RACGAP1 PE=1 SV=1	Phospho [S203(100)]
Q00G26	Perilipin-5 OS=Homo sapiens OX=9606 GN=PLIN5 PE=1 SV=2	Phospho [S203(100)]
P00558	Phosphoglycerate kinase 1 OS=Homo sapiens OX=9606 GN=PGK1 PE=1 SV=3	Phospho [S203(100); T385(100); S390(100)]
Q9BRR9	Rho GTPase-activating protein 9 OS=Homo sapiens OX=9606 GN=ARHGAP9 PE=1 SV=2	Phospho [S203(100); T283(99.2); S467(100); S469(100); S475(100); S500(99.6)]
O60271	C-Jun-amino-terminal kinase-interacting protein 4 OS=Homo sapiens OX=9606 GN=SPAG9 PE=1 SV=4	Phospho [S203(100); T217(100); T226(100); S249(99.4); S329(100); T365(99.7); S730(100); S733(100); S1188(100)]
Q04726	Transducin-like enhancer protein 3 OS=Homo sapiens OX=9606 GN=TLE3 PE=1 SV=2	Phospho [S203(100); S217(100); S240(99.2); S245(99.2); S263(100); S267(100); S278(98.3); T285(98.3); S286(100); T334(99.1)]
Q6WKZ4	Rab11 family-interacting protein 1 OS=Homo sapiens OX=9606 GN=RAB11FIP1 PE=1 SV=3	Phospho [S202(98.7); S339(100); S496(100); S529(99.5)]
P11488	Guanine nucleotide-binding protein G(t) subunit alpha-1 OS=Homo sapiens OX=9606 GN=GNAT1 PE=1 SV=5	Phospho [S202(100)]
Q86X95	Corepressor interacting with RBPJ 1 OS=Homo sapiens OX=9606 GN=CIR1 PE=1 SV=1	Phospho [S202(100)]
Q7Z478	ATP-dependent RNA helicase DHX29 OS=Homo sapiens OX=9606 GN=DHX29 PE=1 SV=2	Phospho [S200(100)]
P40121	Macrophage-capping protein OS=Homo sapiens OX=9606 GN=CAPG PE=1 SV=2	Phospho [S200(100); T212(100)]
P24844	Myosin regulatory light polypeptide 9 OS=Homo sapiens OX=9606 GN=MYL9 PE=1 SV=4	Phospho [S20(99.5)]
O14950	Myosin regulatory light chain 12B OS=Homo sapiens OX=9606 GN=MYL12B PE=1 SV=2	Phospho [S20(99.5)]
P50548	ETS domain-containing transcription factor ERF OS=Homo sapiens OX=9606 GN=ERF PE=1 SV=2	Phospho [S20(99.5); S21(98.9); T526(100); S531(99.5); S532(99.5)]
O43566	Regulator of G-protein signaling 14 OS=Homo sapiens OX=9606 GN=RGS14 PE=1 SV=4	Phospho [S20(99.1); S203(100); S218(100); S288(100); S291(100)]
Q15126	Phosphomevalonate kinase OS=Homo sapiens OX=9606 GN=PMVK PE=1 SV=3	Phospho [S20(100)]
P41208	Centrin-2 OS=Homo sapiens OX=9606 GN=CETN2 PE=1 SV=1	Phospho [S20(100)]
O96007	Molybdopterin synthase catalytic subunit OS=Homo sapiens OX=9606 GN=MOCS2 PE=1 SV=1	Phospho [S20(100)]
P31350	Ribonucleoside-diphosphate reductase subunit M2 OS=Homo sapiens OX=9606 GN=RRM2 PE=1 SV=1	Phospho [S20(100); T33(100)]
Q99684	Zinc finger protein Gfi-1 OS=Homo sapiens OX=9606 GN=GFI1 PE=1 SV=2	Phospho [S20(100); S56(100); S94(99.4)]
O94804	Serine/threonine-protein kinase 10 OS=Homo sapiens OX=9606 GN=STK10 PE=1 SV=1	Phospho [S20(100); S392(99.1); S438(100); S444(100); S448(100); S503(98.9); S514(99.3); T952(100)]
P52566	Rho GDP-dissociation inhibitor 2 OS=Homo sapiens OX=9606 GN=ARHGDIB PE=1 SV=3	Phospho [S20(100); S31(100); S44(100); T157(100)]
Q13523	Serine/threonine-protein kinase PRP4 homolog OS=Homo sapiens OX=9606 GN=PRP4K PE=1 SV=3	Phospho [S20(100); S23(100); S142(100); S144(100); S277(100); S292(100); S294(100); S354(100); S356(100); S366(100); S368(100); S410(100); S411(100); S431(100); S437(100); S578(100); S580(100); Y849(100)]
Q9UQ80	Proliferation-associated protein 2G4 OS=Homo sapiens OX=9606 GN=PA2G4 PE=1 SV=3	Phospho [S2(100)]
P63165	Small ubiquitin-related modifier 1 OS=Homo sapiens OX=9606 GN=SUMO1 PE=1 SV=1	Phospho [S2(100)]
P06454	Prothymosin alpha OS=Homo sapiens OX=9606 GN=PTMA PE=1 SV=2	Phospho [S2(100)]
P10412	Histone H1.4 OS=Homo sapiens OX=9606 GN=H1-4 PE=1 SV=2	Phospho [S2(100); T4(100); T18(100); S36(100); S104(100)]
P62328	Thymosin beta-4 OS=Homo sapiens OX=9606 GN=TMSB4X PE=1 SV=2	Phospho [S2(100); T23(100); S44(100)]
[truncated: 622 more rows]
