# Supplementary material for: Nigericin‐Triggered Phosphodynamics in Inflammasome Formation and Pyroptosis
Source: Proteomics. 2025 Sep 2;26(8):29–40. doi: 10.1002/pmic.70030 (PMC12673643; doi:10.1002/pmic.70030)
Supplement: Supplementary file 6 — Supporting Table 4: pmic70030‐sup‐0004‐TableS4.xlsx. [file PMIC-26--s004.xlsx]

## Sheet: Clustered phosphoproteins
Table S4. Ontological enrichment of the phosphoproteins found in the study.
GeneName	15	30	60	120	180	cluster
FNDC3A	0.527487	0.596621	1.46221	4.17174	4.63135	30
INPPL1	1.12455	0.541898	0.787644	3.50836	3.14501	30
CERS2	1.74653	1.5587	-0.0964802	3.50556	2.73027	30
LAMP2	1.26824	-1.8375	-0.351691	3.48022	2.7472	14
CREB1	-0.458092	0.405866	0.659143	3.28506	1.98776	30
UQCRFS1	0.192505	0.292981	1.00124	3.24196	2.7329	30
EML3	0.843101	0.180097	1.34334	3.04962	3.08591	30
RNMT	0.533392	0.354165	1.32186	3.0106	0.950205	30
NCAPD2	0.223682	0.528234	1.30038	2.9633	1.98326	30
ARFIP1	-0.0938565	1.04753	0.938841	2.91716	2.58138	30
PLEK	1.41978	1.51522	2.43989	2.91002	3.44498	17
REXO4	1.06495	1.35642	1.27103	2.86843	3.73003	30
TXNDC12	0.71013	1.19763	0.102169	2.8536	1.89283	30
FXR2	-0.591811	-0.359637	0.312283	2.83244	3.25296	14
USP42	-4.24159	-1.20115	-1.96403	2.82941	1.30283	14
AGFG1	0.470389	1.53336	2.83619	2.77402	2.94579	17
LAMP1	1.74129	-0.740105	0.18723	2.74274	1.89464	30
ZSWIM8	-0.735166	-0.0948141	0.212455	2.74266	3.13835	14
TPD52	1.37446	0.846873	1.28771	2.72965	1.18771	30
PPP1R11	-0.469668	-0.816228	0.613433	2.72809	3.61071	14
SNW1	0.253962	-0.108175	-0.482201	2.69697	4.28726	14
EMC4	-0.149944	0.59611	0.358614	2.68117	2.81912	30
AKT2	1.26141	1.30719	1.84457	2.65174	3.2613	17
MAPRE1	1.43247	2.50678	3.33054	2.6509	1.59956	17
HMG20A	0.276852	1.18532	1.11841	2.61847	2.32087	30
ZNF281	-0.878765	-0.136147	-1.20356	2.6149	2.81103	14
MAP3K11	0.65031	1.19485	-0.0873383	2.5703	2.63632	30
C16orf74	0.354444	0.956678	0.527758	2.56588	2.83291	30
GOLGA3	0.333976	0.067103	0.987651	2.55564	2.16524	30
PTPRE	0.313508	1.10644	1.36053	2.53516	2.74605	30
NSD3	-0.135878	-0.113509	0.545051	2.5009	2.99585	14
ATP2C1	-0.183402	0.59655	0.51523	2.47148	2.25736	30
ELOA	-0.78093	-0.494422	0.666482	2.47003	1.4098	3
RGS3	1.01556	1.66414	0.568208	2.46646	1.91899	30
FTH1	1.41397	1.59591	-0.101788	2.44735	0.734011	38
ANKRD27	-0.29763	0.537812	0.970367	2.44386	2.64499	30
BLOC1S3	-0.657256	0.33045	-0.57901	2.43361	2.85484	14
POLR2M	-0.0324604	0.696515	1.38977	2.41178	1.73098	3
NOTCH2	-0.581283	0.471236	0.621647	2.40203	2.23341	14
H2BC11	-0.562132	0.330843	0.361687	2.36701	2.95758	14
H2BC17	-0.54298	0.19045	0.101727	2.36701	2.95758	14
H2BC21	-0.523829	0.0500572	-0.158233	2.36701	2.95758	14
H2BC3	-0.504677	-0.0903357	-0.418193	2.36701	2.95758	14
STAT3	-0.485525	-0.230729	-0.678153	2.3638	2.55672	14
ARHGAP1	0.255779	2.04313	-1.87047	2.35498	2.81674	14
KIFAP3	-0.108686	0.920462	0.748372	2.29232	1.43396	3
MEFV	-0.473151	-0.202211	-0.406131	2.28907	2.03458	14
BRD2	-0.0146494	0.503114	0.315994	2.27779	2.5924	14
GLRX3	0.443852	1.17305	2.74425	2.27097	2.03472	17
SH2D2A	-0.229369	0.195971	0.627747	2.26856	2.74048	14
REXO1	0.99533	0.837871	-1.48876	2.24299	2.20098	14
PCF11	-0.530136	0.351609	0.677532	2.24298	3.40379	14
MFF	0.401191	0.618837	1.39136	2.23479	1.34817	3
GABPA	0.417634	0.273295	-0.119042	2.2339	2.69722	14
GALK2	0.434078	-0.072246	-1.62945	2.2089	2.94627	14
SNX29	1.50247	0.250223	-0.382383	2.1986	1.06678	38
SYTL3	0.715875	0.635785	-0.566292	2.18095	-0.765552	38
RPL27	-0.0707198	1.02135	0.565321	2.15625	-2.17478	29
ANKLE2	0.364652	0.81969	-0.123518	2.15034	2.49808	14
UTP14A	0.415623	0.926131	1.52425	2.1274	0.933025	31
POLDIP3	-0.0842956	0.587858	1.11597	2.12064	1.83086	3
ZFP36L2	0.536594	0.283074	-1.48783	2.11298	1.31414	14
ARHGEF40	-0.617255	-0.0515594	-0.0125505	2.10657	2.31527	14
RASA2	-0.362188	0.296399	0.984121	2.10582	2.27996	3
ARHGAP35	-0.0327428	0.148591	0.606849	2.10295	1.7886	3
PRKACA	0.635586	1.63785	0.140371	2.10009	2.94786	30
MAFF	0.105075	0.778724	2.41605	2.09365	0.816279	31
MSH6	-0.425435	-0.0804042	-0.0827012	2.08082	2.18065	14
AKT1	-0.247296	0.192231	-0.996741	2.06983	1.45863	14
RIN3	0.86495	1.74312	1.36492	2.06734	2.15535	17
DLG5	-0.0420707	0.562231	0.698651	2.05553	2.51094	30
SMCR8	-0.136934	0.125522	-0.539404	2.0367	1.82959	14
USP11	-0.186291	0.574803	0.867232	2.03041	1.05985	3
GNA15	-0.235648	1.02408	-0.590698	2.01895	1.32259	14
C2orf49	0.335264	1.06338	1.84767	2.01801	2.86007	17
HMGCS1	-0.793484	0.450136	0.281479	2.01285	2.15931	14
DMXL1	-0.759645	0.465075	0.0114442	2.00837	1.87613	14
UBXN7	0.83153	1.48344	1.60086	2.00725	0.438152	31
AP2A1	0.567499	-0.632773	1.22752	2.00043	1.53686	3
POU2F1	0.303468	0.597549	0.854174	1.9903	2.18556	3
U2SURP	0.0233624	1.17166	1.87894	1.98738	2.17524	17
SUPT5H	-0.41629	-0.0504294	-1.16728	1.98557	2.25563	14
NDRG3	0.279604	0.744672	0.809261	1.95613	1.13442	3
PLEKHM2	0.110155	0.423453	0.178904	1.94788	-0.410608	38
ID2	-0.174509	0.163478	0.312071	1.92432	1.72014	3
FES	0.772442	1.04291	1.35603	1.91487	1.86428	17
MAPK1	-0.550488	-0.32553	0.440981	1.90197	2.68718	14
CRTC1	-0.0534791	1.05516	-0.424443	1.89161	0.590454	38
INO80	0.34998	0.864549	0.919846	1.88108	1.01057	3
CCDC92	-0.876023	-0.100659	0.482933	1.87781	1.60979	3
PDCD4	0.31593	0.590528	0.796548	1.86909	1.6394	3
ZC3H7B	0.0503403	1.04837	1.00892	1.86523	2.08626	3
MBP	0.341071	0.810847	0.124833	1.85982	1.81795	3
MED13L	0.509941	0.355783	0.260435	1.85238	2.2769	3
GTPBP1	0.0834678	0.742328	-0.0987979	1.83831	2.34587	14
MTOR	0.887392	0.681423	2.34329	1.83783	1.22468	31
DICER1	0.0888791	1.46585	3.03346	1.82789	2.01689	17
GOLIM4	0.49796	1.62484	2.35846	1.80992	3.07023	17
UBE4B	0.907041	1.78384	1.68346	1.80992	1.5935	17
ST13	1.09337	1.00076	-0.421526	1.80933	1.48219	38
SPHK2	0.0404299	0.273838	-0.240264	1.80257	2.02757	14
CCDC9B	0.292949	-0.0572301	-0.199934	1.76227	1.97339	14
AIMP1	1.00464	1.85866	-0.110624	1.75997	0.503546	38
MLLT1	1.23711	-0.0680348	-0.575479	1.7586	1.4779	38
PIP4P2	-0.268579	0.646063	2.06919	1.75096	0.513367	31
MFSD6	-0.368414	1.11607	0.684787	1.75033	1.50604	3
EBAG9	-0.468248	-0.0179455	-0.0569622	1.7428	1.98127	14
ARHGAP4	0.439475	0.575754	1.44206	1.73965	1.73693	3
MICAL1	-0.547909	0.339404	0.633889	1.73432	2.0017	3
MORC3	0.0179691	0.975143	1.04246	1.73346	2.00375	3
RPL15	0.11222	0.60359	1.05719	1.73239	1.08254	3
SMCHD1	0.206471	0.232037	1.07192	1.73069	2.07932	3
OSTM1	0.699993	1.52279	1.10659	1.72326	0.682388	38
SLAIN2	1.19351	2.81355	1.04992	1.7177	0.202382	38
FOXO4	-1.2446	-0.00126522	-0.570041	1.70956	2.02272	14
RELB	-0.124843	0.0898081	0.114764	1.7094	1.47602	3
DCAF6	-0.0335341	0.41606	1.36851	1.70308	1.15331	3
SUN2	-0.0405351	0.329104	-0.457413	1.6968	0.64585	12
KDM4B	0.292304	-0.0167503	2.05044	1.69036	1.86116	31
ARID3B	-0.337187	0.21495	-0.266896	1.69019	2.20533	14
TP53BP2	-0.227665	-0.210172	-0.427266	1.68569	1.71775	14
NFKB2	-0.359566	-0.0580739	1.54932	1.66786	1.81805	3
JAK3	0.0306092	0.473188	0.511023	1.66724	1.11374	3
PCNT	-1.52932	-0.0679021	-0.242159	1.64933	1.54649	14
BORCS6	0.775741	1.29379	1.13976	1.64846	2.14221	17
PEAK3	0.0558204	1.5768	-0.0936854	1.64718	1.33484	38
MAPK3	-0.577925	0.286816	1.17188	1.64691	1.82093	3
GSK3A	-0.647559	-0.0616178	0.591947	1.6302	1.68054	3
MIA2	-0.717193	-0.410052	0.0120158	1.62704	1.10347	12
DNM1L	-0.659241	-0.365732	1.24544	1.62417	1.49831	3
SRP19	-0.0421658	0.579422	0.788262	1.61856	1.5397	3
B4GALT1	0.0265956	0.520309	0.153777	1.60867	0.586913	13
TTLL12	0.095357	0.461195	0.621457	1.60683	1.89236	3
SEC62	1.27148	-4.02069	-0.20401	1.59287	0.686115	20
WDR7	-0.228243	0.526842	0.332666	1.5919	1.57129	3
FKBP8	0.341094	-0.278461	0.777242	1.58134	1.68064	3
GPALPP1	-0.672732	-0.667844	0.834573	1.56841	2.17231	3
FAM107B	-0.347891	-0.786592	0.605829	1.56619	0.302056	22
HECA	0.0348482	0.171179	0.377085	1.56344	1.62063	3
TIA1	0.201025	-0.167693	0.719592	1.55519	1.01963	22
WBP11	-0.821908	-0.506565	1.0621	1.54226	1.42336	3
CDKN2AIP	0.207895	0.227133	0.710951	1.54104	-0.384069	13
ISY1	0.0994407	0.0154359	0.54206	1.54049	0.3098	22
SNX3	-0.00901389	0.124426	0.373169	1.54037	1.33966	3
NUDT5	1.88203	0.177855	0.903316	1.53868	0.790097	38
DDX19A	3.77307	0.231285	1.43346	1.53175	-2.28033	18
PSTPIP1	0.24847	0.284714	1.96361	1.52049	1.1196	31
PDPK1	0.0811239	0.535431	-0.257223	1.51573	1.37416	12
PDPK2P	0.0811239	0.535431	-0.257223	1.51573	1.37416	12
RB1	-0.232524	0.189934	0.28119	1.51076	1.48974	3
SPECC1	-0.818262	-0.0294152	0.119448	1.49867	1.7977	3
PIN1	-0.117706	0.685971	0.841208	1.49521	0.383811	13
SMAP2	0.58285	1.40136	1.56297	1.49454	1.43885	31
PPP1R12C	-0.164028	-0.377606	1.33443	1.48868	0.937249	22
PRR12	0.193158	0.281974	-0.653688	1.48583	1.51421	12
PPID	-0.0504005	0.755942	0.309355	1.48398	1.6893	3
MTMR6	0.187432	0.180059	0.579013	1.48373	1.58385	3
YJU2B	-0.0347146	0.0676286	0.0584472	1.48255	1.57093	12
EP400	-0.0313152	0.608538	0.196754	1.47754	0.884115	12
TRIP10	-0.0122797	0.531851	2.32505	1.47253	1.11326	31
ULK1	0.0226628	0.548978	0.143012	1.47244	1.40179	3
TBC1D15	-0.259224	0.251084	0.592455	1.47226	2.35062	3
WDR75	0.223813	0.734268	-0.75658	1.46708	0.801905	38
PPP2R5D	-0.306134	-0.60828	1.29816	1.46541	1.77263	3
STAG2	0.528622	1.85982	2.18961	1.46442	2.1466	17
MECP2	0.0146568	-0.104932	-0.511633	1.46092	2.12746	14
RALB	-0.208668	1.12096	0.489188	1.45765	0.893783	13
PJA2	0.0748245	1.01561	1.49001	1.45393	1.52163	31
CUL4B	-0.412287	1.10085	0.97742	1.4525	0.939816	13
MAP3K6	-0.541387	0.16505	-0.504157	1.43389	1.34364	12
CDK16	0.0385365	1.17737	0.387351	1.433	1.12016	13
NCKAP5L	0.017032	0.786319	-0.133271	1.43153	0.467064	38
STIM2	0.088396	0.566686	0.622135	1.43008	1.02814	13
TRPV2	-0.464854	-0.376423	0.634098	1.42653	1.42519	3
FAM91A1	1.37762	2.36431	1.30025	1.42123	0.823685	38
PYM1	0.849355	1.48435	0.905569	1.4202	0.624902	38
ATAD2	0.321092	0.604388	0.510891	1.41935	1.64372	3
WIPF1	0.664594	1.2944	2.04135	1.41518	1.05	31
DBN1	-0.699549	0.215173	1.37594	1.41504	0.824498	22
PITPNM1	0.72523	1.10157	-0.0243387	1.41431	1.73811	38
ITPA	-0.291096	-0.353226	0.0356792	1.40887	0.508914	12
PHACTR1	-0.236797	0.120208	0.0956972	1.40592	0.737784	12
ABL2	-0.411177	0.100815	0.110217	1.40578	1.58216	12
GCLM	0.201292	0.621161	1.19202	1.40566	0.39045	13
ATP2B4	0.813761	1.14151	2.27383	1.40457	0.993031	31
ARPC5	1.41742	1.52516	2.18384	1.40369	1.92691	17
SHKBP1	0.206224	0.433058	0.789178	1.39567	1.83557	3
PLEKHA2	0.193211	0.890568	0.77169	1.38959	1.04833	13
CEP350	-0.154244	0.859258	0.280822	1.38848	1.65436	3
PPP1R12A	-0.0748304	0.239306	0.406519	1.38607	0.156759	13
ZCCHC8	0.298704	0.504142	1.1645	1.38324	2.02761	3
SARNP	0.139954	-0.723488	0.921348	1.38236	1.0215	22
HDAC2	0.667258	0.666672	0.509011	1.38188	2.28024	3
TRIM28	-0.0197001	0.798933	1.12987	1.38162	1.6085	3
TERF2	-0.0128883	0.118093	-0.245212	1.38045	1.41083	12
PTPN7	-0.329409	0.596985	1.0369	1.37447	1.25581	3
TNIP1	0.333951	0.77983	0.362664	1.36328	0.958538	13
GATAD2A	-1.21451	0.586287	0.873929	1.34353	1.52905	3
GGA2	-0.774226	0.187638	3.4377	1.33272	0.374926	33
GOLGB1	-0.502873	0.332012	0.386799	1.3315	0.933985	12
MYSM1	0.214922	0.561408	-0.53058	1.3294	1.19388	12
IL16	0.507336	0.603408	1.12785	1.32882	0.957128	13
ARHGEF11	0.229484	-0.145786	-1.59713	1.32533	0.797976	25
ELK1	0.118178	-0.110478	0.423155	1.3242	1.03604	12
LAP3	0.30583	0.751047	0.819458	1.32306	0.829729	13
GPAT3	0.417534	0.780636	1.21576	1.32264	0.687524	13
VAMP4	0.529238	0.70262	-0.284858	1.32155	1.04884	38
MRE11	0.308089	0.405126	-0.276888	1.31836	1.20711	12
CRTC2	-0.0183863	0.897118	1.38204	1.31824	1.35086	31
PWP1	0.326829	0.394984	-0.50185	1.31709	1.45863	12
EHD2	-0.467748	1.02587	-0.196572	1.31696	0.132186	4
MYBBP1A	-1.6702	-0.447051	0.428154	1.31593	1.66163	27
SUGP1	0.194682	0.541414	-0.251552	1.31153	1.97736	12
PRKAR2A	-0.275765	0.230602	-0.252491	1.31043	1.60734	12
IGF2BP3	0.593891	-0.0342694	1.9408	1.30687	1.525	31
METTL1	-0.413842	0.54122	1.66549	1.30455	0.0478451	31
DDRGK1	-0.433767	0.11283	-0.0368914	1.29991	1.22988	12
TASOR	-0.181748	-0.0536041	-0.24978	1.29762	1.81876	12
COPB2	0.132764	0.167104	-0.0608837	1.29727	1.49456	12
WASF2	0.51017	0.301697	-0.314257	1.2918	-0.0942368	4
PAGR1	0.887575	0.436291	-0.56763	1.29152	0.489515	38
ATF2	0.215596	0.716015	1.07338	1.28841	0.567534	13
RPS6KB1	-0.680977	-0.463479	0.168876	1.28537	1.51102	12
SUZ12	-0.1547	0.926224	0.225692	1.27962	1.75165	3
USP5	-0.0870336	-0.474691	2.13505	1.27933	1.03946	22
PRCC	-0.183657	0.0387391	-0.403533	1.27759	0.860748	12
CPSF7	-0.167989	0.526542	0.618601	1.27584	1.9599	3
CLNS1A	-0.0680566	0.117996	-0.58805	1.26988	1.13349	12
SLC5A3	0.694604	1.67842	1.03537	1.26832	0.333614	38
MED19	-0.242178	-0.0508831	-0.241337	1.26746	1.74376	12
SH2D3C	-0.508721	-0.0548358	0.241498	1.26722	1.39359	12
DR1	-0.453587	0.10863	1.72988	1.26404	0.999202	22
FYB1	-1.48254	-0.290251	0.517803	1.2619	1.63155	3
RANGAP1	-0.395152	0.0556695	0.640345	1.25577	-0.769109	29
ADAR	0.692234	0.40159	0.762887	1.25357	1.15572	13
PRPSAP1	-0.46099	0.376895	-0.331881	1.24839	1.45024	12
TSC22D3	-0.153554	0.438967	0.467191	1.24819	1.11402	12
MCM3AP	-0.426851	0.165704	-0.471917	1.24729	1.57262	12
RASGRP4	-0.695953	0.595708	0.291012	1.24568	1.28439	12
ARHGAP31	-0.150206	0.1235	0.0937552	1.24414	1.40138	12
EIF1	-0.0742328	-0.0621391	0.0770385	1.24384	-0.103069	4
EIF1B	0.00174018	-0.247778	0.0603218	1.24384	-0.103069	4
TNPO3	0.0777131	-0.433417	0.0436052	1.24273	-0.172317	20
PMPCA	0.153686	-0.619055	0.0268885	1.24249	-1.27412	29
ZBTB21	-0.0295027	0.173561	0.0101718	1.24185	1.57708	12
TRIM33	0.226384	0.950466	-0.215964	1.23931	1.46117	12
SLX9	0.102457	0.791159	0.130123	1.23926	1.18059	13
PGM1	-0.0214688	0.631853	0.741161	1.23727	1.15111	13
ATG16L1	-0.736433	0.0161253	0.0123657	1.23175	1.25405	12
TP53RK	-0.624423	-0.0336129	0.116179	1.22546	1.49618	12
ZEB2	-0.569606	0.419941	0.595044	1.22365	0.934884	12
SPICE1	-0.199243	0.246929	0.760934	1.22231	0.622667	22
CEP192	-0.55058	-0.272289	-0.159921	1.21912	1.70933	12
FAM193A	-0.626233	-0.152283	0.127154	1.21853	1.02913	12
MOB1A	-0.430514	0.589273	0.713278	1.21498	1.6737	3
MOB1B	-0.234794	0.589273	1.2994	1.21498	1.6737	3
PEA15	-0.039075	0.472944	1.88553	1.20874	1.17059	31
BAP1	-0.184685	0.525416	2.0944	1.20401	0.368243	31
SLC25A12	1.21696	1.05948	0.411022	1.20148	0.58834	38
VPS50	-0.343269	-0.172815	-1.27235	1.2003	0.827236	25
PPP1R13L	0.189408	0.701325	1.70374	1.19933	1.27355	31
EIF2B5	0.295429	1.1303	0.185187	1.19854	0.978645	38
DCK	0.190593	1.13828	0.461543	1.19573	1.03557	13
GABARAP	0.146436	0.864252	0.454379	1.1943	1.04335	13
GABARAPL1	0.102278	0.590229	0.447215	1.1943	1.04335	13
GABARAPL2	0.0581214	0.316205	0.440051	1.1943	1.04335	12
FAM114A2	0.0139643	0.0421823	0.432887	1.19272	0.571454	22
SMAD2	-0.521534	1.44844	2.01885	1.19083	1.53623	31
GON7	0.647676	-0.308375	-0.757036	1.18792	0.261215	25
FBXO4	-0.221766	-0.0991308	0.666837	1.18588	0.0328205	22
LCP2	0.420135	0.945823	1.94448	1.18438	1.73625	31
GRIPAP1	0.614704	1.00884	0.760315	1.18408	0.971144	13
SHC1	0.717256	1.68693	1.83844	1.18355	2.55432	17
NUP62	0.605798	-0.0426494	-0.157003	1.17966	0.277686	4
CEP55	-0.453806	0.0921728	-0.192543	1.17746	1.19136	12
PEX1	0.402979	0.642889	0.87812	1.17576	0.769448	13
LUZP1	-0.701138	0.833995	2.31993	1.17563	0.767686	31
RBM39	-0.374253	-0.167264	-0.443749	1.17382	1.69623	12
H2AC21	0.276594	0.827294	0.802145	1.17338	1.11121	13
MAPKAPK2	0.92744	1.82185	2.04804	1.17116	-0.508968	36
NUMA1	-0.433297	-0.0244653	0.368894	1.17023	1.24869	12
BRF1	0.0348848	0.0366303	0.0896474	1.16809	1.33981	12
SNRNP70	0.524265	0.457277	0.131095	1.16802	0.732506	13
PEAK1	-0.0272602	0.219592	0.171053	1.16788	0.729081	12
PANK2	0.0455636	0.40816	-0.0437381	1.16534	1.78753	12
YY1AP1	-1.3591	-1.20408	-2.12218	1.1613	-0.442173	23
TRA2A	0.144613	0.463839	0.484994	1.1578	2.10229	3
PGM3	-0.180238	0.665901	0.252562	1.15239	1.61703	3
RPS16	-0.550352	-0.698501	0.831486	1.14806	0.606869	22
MANF	-0.504912	-0.410758	0.562889	1.14709	-0.502485	20
SZRD1	-0.459472	-0.123014	0.294292	1.14707	1.05964	12
SAP130	-0.0955743	-0.627465	0.2402	1.14611	1.58148	12
EPN1	-0.732423	-0.113564	-0.304689	1.14517	0.850861	12
SSRP1	0.0569327	0.399977	-0.154112	1.145	1.19376	12
PTPN1	-0.400293	-0.458127	1.20388	1.14304	1.74142	3
ESF1	-0.207105	-0.235579	-0.514288	1.14247	1.45983	12
PHETA1	-0.7966	0.111338	0.151861	1.14072	0.451985	4
WDFY1	0.431707	-1.00188	0.394978	1.13874	-0.844011	20
GTF2I	0.214768	0.601746	0.638095	1.13639	1.49153	3
LYST	-0.111809	0.637658	0.188212	1.13569	1.68792	3
BNIP2	0.960523	0.573883	1.01927	1.13194	0.861543	13
AP3M1	-0.485252	-0.518367	1.16677	1.12842	-0.2437	22
ARPP19	0.144978	0.839492	1.31427	1.12831	1.77361	31
INF2	-0.134687	0.68126	1.38328	1.12626	1.13861	31
CIAPIN1	0.705832	-0.37627	0.539553	1.12561	0.930119	22
ARF6	0.254213	-0.0465493	0.154998	1.12305	-0.260208	4
OSBP	-0.197407	0.283171	-0.229558	1.12173	1.07239	12
NAA30	-1.30106	-0.510055	1.75735	1.1182	1.16332	22
YTHDC2	-0.565911	0.72694	0.405092	1.11336	0.540812	13
NCAPH	-0.160457	-0.353679	3.34164	1.11216	0.994414	33
EIF4G3	0.0639443	0.347383	0.458659	1.11211	1.21252	12
SH3PXD2B	-0.200623	0.598	1.55941	1.10846	0.586163	31
VDAC3	-0.311471	0.34333	1.18397	1.1047	0.504147	22
CDC42EP3	-0.422319	0.0886606	0.808522	1.10286	0.545045	22
TGFB1I1	-0.1772	0.292944	-0.839512	1.09877	1.06238	25
FOXK2	-0.886092	-0.612401	0.0933391	1.0986	0.729827	27
RAD9A	-0.505839	-0.182691	0.0866468	1.09548	0.909673	12
SFSWAP	-0.125585	0.247019	0.0799545	1.09507	0.902252	12
KLC4	-0.136697	0.296251	0.00958273	1.09475	1.18606	12
LIMD1	0.085149	1.10207	1.08747	1.09305	0.264275	13
NR2C2	-0.515152	0.575572	0.0965003	1.09213	1.59791	12
RRP1B	-0.473349	-0.293825	-0.169823	1.0916	1.46226	12
BTF3	0.0124761	0.0127259	-0.414289	1.09071	0.912813	12
CTSD	0.0627617	-0.297961	0.421301	1.09051	0.441281	22
ARAF	-0.222211	0.390068	1.22859	1.0903	1.51856	3
RRP15	-0.284586	-0.128371	-0.0130413	1.08827	0.949881	12
DPF2	-0.401434	-0.11205	-0.0480265	1.08576	1.40734	12
LYPLA2	-0.366503	0.0184989	0.0941197	1.08442	0.0403855	4
SCML2	-0.331572	0.149048	0.236266	1.08431	1.16812	12
STK11	-0.381602	0.062491	0.634222	1.08353	1.05216	22
FBXL19	-0.431633	-0.024066	-0.340284	1.08172	0.907579	12
SSBP3	-0.487101	0.000807195	1.06601	1.07774	0.691197	22
AHSA1	0.516967	0.141134	0.530562	1.07626	-0.570755	29
HCFC1	-0.254594	0.420798	-0.00488948	1.07598	0.81978	12
VIPAS39	0.0834459	0.659073	0.691466	1.07513	0.487367	13
MAP4K2	0.37564	0.401878	0.0950056	1.07242	1.3135	12
HDAC7	-0.326359	0.121499	0.161103	1.07074	0.950662	12
AKAP8	0.0725699	-0.0603267	-0.213541	1.0699	1.00136	12
SUPT6H	0.199288	0.866476	-0.198118	1.0678	1.06885	12
ADNP	-0.00367379	0.334154	-0.526414	1.06287	0.664283	25
CHERP	-0.167916	0.299727	-0.372145	1.06172	1.8549	12
SF3B2	0.487229	0.808407	2.15702	1.05605	0.975063	31
SRF	-0.148357	0.265101	-0.361365	1.05595	1.46378	12
ARAP1	0.151867	0.0267577	-0.362864	1.05516	1.36036	12
RNF169	-0.260495	0.390551	0.872626	1.05325	1.36039	3
NRGN	-0.19976	-0.18197	0.304283	1.05037	1.45142	12
ITSN1	0.306345	1.11765	0.641343	1.04675	0.0642065	13
SLC25A6	0.630683	0.910647	-0.108184	1.04542	0.431809	38
RYBP	-0.607174	0.642133	-0.387394	1.04308	1.60223	12
SLC4A1AP	0.0294977	0.166718	0.844666	1.03989	1.1736	22
TNS3	-0.144106	0.403635	0.472439	1.03973	0.990509	12
OSBPL8	-0.321986	0.00407277	0.447502	1.03955	1.26896	12
SKAP2	-0.350065	-0.0396672	-0.0845908	1.03626	0.735557	12
EIF3F	0.149639	0.530369	-0.324662	1.03565	1.01423	12
CCDC88A	0.0735381	0.527247	0.89368	1.03276	1.24558	13
SCAP	0.151917	0.321402	-1.24428	1.03168	0.538523	25
RNF25	-0.445743	-0.535965	0.635104	1.02923	0.969285	22
BABAM1	1.1624	0.830705	1.31106	1.02887	1.40433	31
CDKN1A	0.0977483	0.0550012	0.606488	1.02877	1.60334	3
PACS2	-0.427069	0.192399	-0.0486441	1.02853	1.1795	12
FNBP4	-0.192391	-0.335302	0.0198875	1.02831	1.26306	12
STX1A	0.0422864	0.115194	-0.444961	1.02736	0.19436	4
DDX46	0.330298	0.565689	0.0506327	1.02724	0.534314	13
ANAPC1	-0.0819548	0.205975	0.107836	1.02577	0.982327	12
H1-2	-0.233865	-0.188527	-0.404649	1.02533	1.33374	12
ERCC6	0.237469	0.0419032	-0.313001	1.02363	1.30381	12
TUBB3	0.209406	0.153243	0.0608068	1.02001	0.111144	4
STAT1	0.181343	0.264584	0.434614	1.01762	0.832083	13
CENPO	0.56385	0.328259	-0.246551	1.01161	0.827967	12
CLK3	-0.638797	-0.608704	-0.191192	1.00739	1.02894	27
IKZF1	0.402725	0.943631	0.625247	1.00385	1.42627	13
NELFA	-0.449657	0.100762	0.485725	1.00344	1.24946	12
SNX15	0.307504	-0.430588	0.468908	1.00319	1.01559	22
CDK9	-0.414539	0.25281	0.00363095	1.00219	0.977753	12
FOXO3	-2.48089	-1.06029	0.319231	1.00043	0.189189	27
MCM7	-0.0591094	-1.26229	2.57367	1.0004	-0.0286984	33
SEC61A1	-0.535181	0.0932132	1.02451	0.99831	1.11057	22
SIN3A	-0.507549	0.0996589	-0.465799	0.99755	1.40397	12
DOCK2	-0.390507	0.103256	0.129398	0.99709	1.0979	12
ZNF395	-0.417226	0.822321	0.127581	0.996672	1.37587	12
EIF3D	0.296479	0.336262	-0.632152	0.995223	0.479093	25
NFATC3	0.0959069	-0.149798	-1.39188	0.989139	0.697957	25
PHKB	0.417208	2.09475	0.0443896	0.986431	0.792428	38
GTF3C4	-0.59454	0.508109	0.207985	0.983984	0.845803	12
DYSF	0.160078	-1.48598	0.996221	0.980934	-0.704762	20
ENSA	0.321902	1.262	1.78446	0.979701	0.233973	31
KIF11	0.367855	0.187017	0.782299	0.979261	0.855192	13
RANBP10	0.210082	1.46434	0.322767	0.978851	0.90955	13
DGKZ	-0.329678	-0.111269	-0.634446	0.977891	0.589785	25
CORO7	0.184487	0.0573433	1.84607	0.975416	1.04669	31
H2AC25	0.200786	-0.361656	0.677979	0.972993	0.501723	22
H2AC4	0.200786	-0.361656	0.677979	0.972993	0.501723	22
H2AC6	0.200786	-0.361656	0.677979	0.972993	0.501723	22
LSM14A	-0.0931734	-0.0809135	-0.195306	0.966992	1.4643	12
INCENP	-0.436343	-0.474903	-0.326279	0.965875	0.844568	25
C3AR1	-0.118368	0.545032	-0.457251	0.96325	0.187335	4
TUBA1A	-0.130331	0.185887	-0.706186	0.961837	0.538753	25
RBM12	-0.418024	0.133337	-0.0490811	0.952413	0.720216	12
PGLS	-0.359988	-0.718939	-0.0794145	0.95103	0.0151484	20
AVEN	0.135224	0.611668	-0.191363	0.950629	0.380611	4
KIF13B	-0.399686	0.254107	-0.0610316	0.949231	0.385259	4
FLI1	-1.80079	0.100968	-0.942248	0.947037	0.413097	27
ATAD1	0.0721248	-0.143659	-0.173456	0.946567	0.294677	4
SLK	0.54101	0.912578	2.14485	0.94492	1.15861	31
SLC20A1	0.159675	0.714621	0.200779	0.941768	1.25807	13
GIT1	-0.00928178	0.651973	-0.23529	0.941752	1.33501	12
NAA15	0.472774	-0.0270802	2.65037	0.941595	-0.349674	33
PI4KA	-0.440386	-0.163271	-0.526234	0.939931	1.38101	25
CDR2	0.149943	0.221397	-0.148259	0.939423	0.680565	12
PCIF1	-0.227796	0.352488	0.350159	0.938847	0.73565	12
CCDC97	0.0654982	0.348111	0.0329083	0.93609	1.09618	12
ATP11A	0.593211	0.192766	-1.23414	0.934928	0.591803	25
TNFRSF21	-0.511951	-0.116018	-0.147913	0.934839	0.868906	12
CTDSPL2	0.000166811	-0.078693	0.550578	0.934577	-2.25606	29
NRDC	-0.0163007	0.00379466	-0.304468	0.933559	1.02516	12
BCL10	-0.703469	-0.00327432	1.07304	0.932681	0.776456	22
RPLP2	0.501154	0.7513	0.208822	0.932172	0.698524	13
PBX2	-0.721195	0.183991	0.00942647	0.932115	1.19584	12
ZFC3H1	-0.132951	0.278497	0.0571488	0.93107	0.661178	12
HCK	0.187428	0.415447	1.45576	0.931037	1.20568	31
CDK5RAP2	0.0592373	0.0655342	-1.22799	0.930764	1.89367	25
H2BC12	-0.140228	-0.212531	0.2669	0.921658	0.898678	12
H2BC12L	-0.140228	-0.212531	0.2669	0.921658	0.898678	12
H2BC13	-0.140228	-0.212531	0.2669	0.921658	0.898678	12
H2BC14	-0.140228	-0.212531	0.2669	0.921658	0.898678	12
H2BC15	-0.140228	-0.212531	0.2669	0.921658	0.898678	12
H2BC18	-0.140228	-0.212531	0.2669	0.921658	0.898678	12
H2BC4	-0.140228	-0.212531	0.2669	0.921658	0.898678	12
H2BC5	-0.140228	-0.212531	0.2669	0.921658	0.898678	12
H2BC9	-0.140228	-0.212531	0.2669	0.921658	0.898678	12
EMD	-0.431736	-0.305793	-0.312441	0.91987	0.852384	25
ALYREF	2.54978	0.873891	-0.448727	0.915388	-0.523841	21
NFX1	0.516351	0.639404	-0.585012	0.911216	1.77214	12
EPB41	0.935965	1.27921	1.20474	0.908548	0.268555	13
NGDN	-0.380623	0.586399	-1.83845	0.907716	1.50169	25
OSTF1	0.167211	0.178617	-0.848213	0.902223	0.29173	25
IFNAR2	0.432176	1.04281	-0.400858	0.902015	0.352588	38
AP3D1	-0.288567	0.100504	0.798342	0.901528	0.690694	22
PSMD4	-0.025417	0.0648353	1.01849	0.900573	-0.56816	39
JUNB	-0.31699	0.0778152	-0.0898708	0.900556	1.27646	12
PHF3	-0.27747	-0.364454	-0.138324	0.898685	1.37619	12
CKAP4	1.40007	-0.495616	-0.527736	0.895495	-0.462105	10
PARN	0.273781	0.461064	0.941025	0.89453	0.964727	13
PPP1R10	-0.532755	-0.115875	-0.129922	0.894308	0.952924	12
RIC8A	0.130175	0.270476	-0.220264	0.893454	1.41552	12
OSBPL3	-0.312816	0.323411	-0.277752	0.8932	0.829508	12
HLA-A	0.0135159	0.415712	-0.196074	0.892601	0.815695	12
TOR4A	-0.416583	-0.0852117	-0.376364	0.892197	1.15326	12
TOMM20	-0.237326	0.530715	0.20257	0.891973	-0.408013	24
HYPK	-0.12442	0.109667	0.708671	0.89135	0.924454	22
DOP1B	-0.36103	0.158078	0.415177	0.890917	0.671463	12
PSME3	0.19108	0.501316	0.16426	0.888987	1.29218	12
TAOK3	1.00109	1.64535	0.449312	0.887973	0.881811	38
CCM2	0.0589747	0.167107	0.43963	0.887414	1.16157	12
SEPTIN2	-0.515641	-0.121311	-0.275528	0.886145	1.18366	12
PPP2R5C	-1.04466	-1.85864	-1.23107	0.883325	0.787139	27
DHX16	-0.277727	-0.094538	-1.06076	0.883102	0.603886	25
DLGAP4	-0.611572	-0.0278377	-0.584365	0.879873	0.0620192	4
EIF4G2	-0.291806	0.456438	0.652535	0.876533	0.617957	13
FBL	0.0948932	-0.104106	1.50333	0.875758	0.88748	22
RPS6KA1	-0.426435	-0.183212	0.384643	0.874841	1.0997	12
ACTR8	0.312846	-0.0910192	-0.142762	0.874532	1.07365	12
TTC33	-0.278856	0.57052	-0.0454632	0.874364	0.659376	4
RAB9A	-0.0627877	0.523878	0.053283	0.874128	0.768221	12
TSC2	0.15328	0.477236	0.152029	0.873804	1.35373	12
DDT	0.327949	-1.13652	-1.15096	0.872107	0.302646	25
DDTL	0.327949	-1.13652	-1.15096	0.872107	0.302646	25
ERLIN1	1.0413	-0.579965	-1.81883	0.871932	-1.4337	23
ZC3H11A	-0.160216	-0.0234114	-0.0408041	0.870589	0.94426	12
SAP30BP	-1.21993	-0.104643	0.105588	0.870451	1.25486	27
CBL	0.0708977	0.917	1.06487	0.866917	0.489365	13
SPAST	0.728147	0.772364	0.762185	0.866257	0.290476	13
SH3KBP1	-0.0264087	0.110341	0.738357	0.86547	0.83678	22
PRKCB	-0.540668	-0.489786	-0.0926846	0.865221	0.583246	27
FTSJ1	-1.04549	0.263657	-0.0879289	0.864934	0.049454	4
VDAC2	1.45299	1.46424	0.340323	0.86322	0.142442	38
JADE3	0.00995619	0.0945716	-0.454184	0.85998	0.287453	4
SP110	-0.218097	0.670982	0.199372	0.858189	0.528929	13
MTHFD2	0.117268	0.182581	-0.0439985	0.854922	-0.077834	4
BAP18	-0.580957	-0.343452	-0.287369	0.854396	1.12822	12
RAVER1	-0.112417	-1.06864	0.721769	0.854072	0.986744	22
MYO1G	0.571139	1.41022	2.28343	0.853347	0.971538	31
CTSC	-0.135247	0.709819	0.242128	0.850386	0.561832	13
SAE1	0.111018	0.19793	0.703789	0.85016	0.725313	13
OTUD4	-0.0534968	0.470072	0.269468	0.849729	1.50903	12
CARS1	0.727323	-0.0429197	1.11562	0.848854	-0.378857	39
GORASP2	-0.505119	-0.026834	0.742705	0.847506	0.154482	22
CUL9	0.167042	0.127889	-0.901624	0.84532	0.308746	25
TOP2B	-0.047915	0.0490332	-0.458804	0.844936	0.991547	25
TMEM41B	0.279076	0.251604	0.649936	0.841366	0.341711	0
OSBPL11	-0.0552902	0.763392	0.179978	0.840269	0.871157	13
ARMT1	1.1036	0.268596	0.755525	0.837491	-1.17931	29
DPP7	0.474609	-0.601183	1.33107	0.835866	-0.0941108	39
KATNIP	-0.375033	-0.540477	0.0875375	0.835527	0.548273	27
CBX8	0.842501	2.12861	1.76619	0.83153	-0.168113	36
RUNX2	-0.0412657	0.404178	-0.491477	0.830119	0.118561	4
BICD2	0.228433	0.294852	0.149581	0.828241	1.46764	12
VSIR	-0.174679	0.619042	0.0227949	0.828164	0.335214	4
ELL	-0.373471	0.268257	-0.723474	0.826997	0.956377	25
OAT	0.219995	0.14019	2.03044	0.826523	-0.260848	36
RFFL	0.0485247	0.317556	0.0903424	0.825116	0.658426	4
DAXX	-0.0957445	0.693909	0.609398	0.824456	0.480611	13
PNPLA2	0.13686	1.166	0.0898149	0.824251	0.504182	13
RPS8	0.507342	0.133332	0.639524	0.823752	0.518506	13
METAP2	-0.131435	-0.0496362	-1.9295	0.82161	1.21352	25
UPF3B	-0.770213	-0.232605	-0.536386	0.820375	0.88065	25
ALKBH5	-0.042312	-0.0874578	0.0222228	0.819594	0.862006	12
TAX1BP1	-0.0633812	0.720459	0.658936	0.818995	0.579521	13
YAF2	1.45346	0.630511	0.106458	0.817544	0.568099	38
MARS1	0.320549	0.0977043	0.0231764	0.816005	0.962027	12
AGAP2	-0.453365	0.337575	-0.0601053	0.815695	1.06275	12
KDM2A	0.286857	0.145377	-0.265214	0.814975	0.94901	12
MAP4K1	-0.735135	0.185262	-0.34968	0.812093	1.24366	12
RALGAPA1	-0.277034	0.150652	-0.131918	0.811752	0.78149	12
VAV1	0.218235	-0.550253	1.58805	0.810866	1.14903	22
HTT	-0.037677	0.293012	0.265479	0.810509	0.82284	12
EIF3B	-0.547815	-0.806915	0.664797	0.810008	0.758315	22
PIK3R1	1.0076	-0.584677	0.807785	0.805643	1.62589	22
ARHGAP21	0.265099	-0.194349	0.105327	0.803871	0.298815	4
NAP1L1	1.13706	1.08875	2.60625	0.802877	0.733731	31
TEX2	0.07105	0.189851	0.752708	0.80232	1.02557	22
DCAF1	-0.233417	0.101343	0.583948	0.798917	0.963826	22
IQGAP2	-0.352929	0.242178	0.312242	0.798228	0.560817	4
CUL4A	0.00134087	0.888326	1.04213	0.796803	0.48102	13
UBAP2L	-0.354183	0.182023	0.365883	0.796744	0.747523	12
TACC1	-0.0384108	0.277415	0.176217	0.796711	-0.376983	24
TAB3	-0.60494	0.780651	1.01216	0.795744	1.33365	13
GLCCI1	-0.427224	0.0426404	-0.121054	0.795074	1.2282	12
SRSF9	-0.14615	0.478509	0.177168	0.794005	1.12577	12
ARHGAP15	0.263692	0.802283	0.604075	0.792332	0.788425	13
SAMSN1	0.00629385	0.296971	0.0953169	0.79105	0.83562	12
CD276	0.253294	0.589044	1.59046	0.788733	1.23068	31
TMPO	-0.450338	-0.224349	0.0807923	0.788075	0.775177	12
PREX1	-0.165528	-0.141642	0.906745	0.786994	-0.459355	20
NUP214	0.119281	-0.0589354	-0.0459059	0.786199	0.937503	12
TPR	-0.135877	0.174194	0.66128	0.782117	0.65619	22
PTDSS2	0.405044	0.118379	0.432856	0.78156	1.44989	12
DDX10	-0.235502	0.0708552	0.823444	0.781218	0.436425	22
ADD3	-0.440769	-0.155582	-1.38601	0.781209	0.945292	25
KLC1	0.073313	0.29785	0.0412138	0.781162	1.15216	12
PHACTR4	-0.0801367	0.230419	0.195069	0.780235	0.676956	4
XPO5	-0.662271	-0.796589	-0.323294	0.780223	0.319253	27
PDXDC1	-0.081675	-0.172003	0.432305	0.780122	-0.341191	20
ARHGEF2	-0.279339	0.119711	0.339965	0.779994	1.27716	12
LSM7	0.458748	0.386745	0.800325	0.778184	0.572519	13
GFPT1	0.165186	0.892102	1.26069	0.777449	0.825439	13
MARK2	-0.380544	-0.142301	0.105897	0.773721	0.27183	4
ZNF512	-0.12707	-0.213803	-0.21557	0.773164	1.12554	12
LMO7	-0.11095	0.611378	0.54738	0.773037	0.457268	13
NCOA3	-0.49672	-0.0377252	0.493398	0.772458	0.315316	4
ZFP36L1	-0.281861	0.094462	0.225494	0.772105	1.12896	12
DCUN1D5	0.513233	-0.453709	-0.757228	0.771699	0.938159	25
BLVRB	-0.359978	-0.26939	-0.386752	0.768872	-0.543137	24
RGS18	-0.446277	-0.124413	-0.0162771	0.7685	0.36252	4
SNTB1	-0.0817749	0.242946	0.247223	0.768376	0.765848	12
MDC1	-0.0579256	0.0195015	-0.145517	0.767636	1.13717	12
CPEB4	0.378366	1.32275	0.850604	0.765953	0.86397	13
NUSAP1	0.112605	0.000376705	0.17811	0.765082	0.376319	4
PSMD3	2.14299	0.815477	1.65745	0.761987	-0.247796	18
PHF14	0.102709	0.133224	0.403573	0.760607	-0.0839882	0
ELF1	0.358783	1.04275	-1.66483	0.760542	1.93547	25
PCNP	0.104299	0.571285	1.33654	0.759495	0.28314	13
LRCH4	0.416921	0.611807	0.515824	0.759391	1.20022	13
PDS5B	0.211168	0.0634737	-0.274708	0.756893	1.01415	12
MRTFB	-0.439713	0.109699	-0.0232242	0.756145	0.208143	4
NCOA2	-0.472887	-0.19396	-0.261701	0.755526	1.13528	12
PTRHD1	1.84146	0.53881	0.891432	0.754794	-0.44422	18
DDOST	0.885021	-0.147049	1.77594	0.754614	-0.427816	36
CAP1	0.483506	0.546745	0.83561	0.754284	0.9987	13
NAGK	-0.331015	0.19403	0.0816879	0.753769	0.658108	4
PIK3C3	0.429136	0.469783	0.633142	0.753187	1.36818	13
PBRM1	-0.314269	-0.535211	-0.630562	0.752541	1.01464	25
CCDC6	-0.208921	0.279642	-0.570617	0.749469	0.577928	25
CHD4	0.192667	0.221345	0.0602559	0.748974	0.769051	4
PRPSAP2	-0.392848	0.107517	-0.256188	0.745317	0.901355	12
ACVRL1	-0.0416245	0.775113	0.291285	0.744237	1.00778	13
NAP1L4	0.0461145	0.168305	-0.18736	0.740991	0.703372	4
MFAP1	-0.192364	0.254839	-0.500709	0.738452	0.923196	25
SPP1	0.122987	0.2199	-0.025641	0.738374	1.24483	12
PAK2	-0.127335	0.231951	1.02111	0.737982	0.8045	22
RAP1B	0.0519754	0.40042	0.623844	0.737918	-0.126964	0
MSTO1	0.231285	0.568889	0.226574	0.737549	0.747922	13
MTFR1L	0.410595	0.98785	0.101214	0.736383	0.0580063	34
ITSN2	-0.575498	-0.0179109	-0.253415	0.736085	0.852209	12
PPM1H	-0.579035	-0.00761123	-0.17086	0.735216	0.106033	4
BNIP3L	-0.533374	-0.149911	-0.079099	0.734734	0.964522	12
GAPDH	0.402748	0.554855	0.702734	0.734267	0.470074	13
ASMTL	-0.295229	1.60433	0.628892	0.733789	1.28641	13
TIAL1	-1.13654	-1.67602	0.143623	0.733419	0.370193	27
ATM	-0.773905	0.140616	-0.323605	0.73296	0.0566742	4
ARPC4	-0.344442	0.625672	0.529222	0.732768	2.16141	3
PRKRA	0.0850206	1.11073	1.38205	0.732029	0.906133	31
RREB1	-0.145654	0.155695	-0.487425	0.730511	0.702752	25
PUF60	0.143919	-0.118679	-0.568656	0.730341	0.152589	4
SPATA2L	0.0226846	0.885004	0.316528	0.729678	0.249168	13
SLC25A46	-0.116437	0.491911	0.142066	0.729139	0.444979	4
TRERF1	-0.283989	0.631078	-0.0982921	0.726938	0.457604	4
SAMD1	0.0267195	0.213855	-0.151769	0.726813	0.947051	12
IFIH1	-0.172643	0.223456	-0.659022	0.725973	0.670472	25
NONO	-0.00812243	0.582206	0.755153	0.725296	0.552175	13
SLC30A6	-0.255147	0.0857641	0.888898	0.724233	1.1898	22
ZMYM3	-0.273267	-0.163416	-0.355186	0.723465	0.74416	25
NBEAL2	-0.190486	0.0677082	0.0642471	0.72205	0.171021	4
PAXBP1	-0.313272	-0.173804	-0.434186	0.721142	-0.0067312	4
DMXL2	-0.252057	-0.00125049	0.343602	0.720842	1.1693	12
SPECC1L	-0.319254	-0.106473	-0.0912291	0.716471	0.729011	4
NECAP2	1.45502	2.44191	2.49839	0.715227	-0.204213	18
KSR1	-0.536608	-0.246676	-0.280158	0.714016	1.08435	25
ARHGAP12	-0.119814	0.214054	-0.148557	0.713265	0.446009	4
HMGB3	0.317958	-0.187162	-0.196912	0.712421	1.00851	25
SRSF5	-0.644523	-1.46469	1.39121	0.712304	1.13587	22
AKNA	-0.37461	0.0134971	0.0204854	0.711756	1.00903	12
PTPRJ	0.334169	0.979352	0.0184781	0.711655	0.842344	13
IGKV2-29	0.0222341	-0.198926	0.0833707	0.710743	-0.324099	20
IGKV2D-26	0.0222341	-0.198926	0.0833707	0.710743	-0.324099	20
IGKV2D-29	0.0222341	-0.198926	0.0833707	0.710743	-0.324099	20
GMIP	0.224788	0.319759	0.162128	0.710594	1.00491	12
SMARCA2	-0.0968723	-0.0422416	-0.957398	0.710309	0.63958	25
ATP2B1	0.416608	1.09935	0.941353	0.708747	0.228284	13
SLC4A7	-0.499668	-0.490408	-0.663109	0.708302	1.14135	25
PPP1CB	0.41304	0.477093	0.624184	0.706309	1.48893	13
FOXP4	-0.130781	-0.101373	-0.697226	0.704662	1.17731	25
FRYL	-0.121431	0.510703	-0.0747144	0.703962	1.22557	12
PSD3	-0.496721	1.30611	0.886278	0.70388	1.87615	3
CEP131	-0.168882	0.344047	0.184871	0.703525	-0.370398	24
ARHGEF6	0.0653114	0.261545	0.0985761	0.702399	0.963501	12
OPTN	-0.0805401	0.162697	0.0877433	0.700844	1.04474	12
ANLN	-0.331705	0.0212052	-0.0789384	0.698833	0.778147	4
NKRF	0.344945	1.12627	3.32132	0.695821	0.334087	33
NFATC2	0.062917	0.731618	0.223142	0.695342	0.760881	13
MED24	-0.219111	0.336963	-0.267427	0.694085	-0.676419	24
PITPNB	0.235017	0.270111	1.48704	0.69111	1.25331	31
PSMG1	2.36034	0.747766	-2.23814	0.689611	0.345611	21
NADK	-0.128874	0.0228659	-0.0590731	0.689076	0.910324	12
BRAT1	-0.0796275	-0.0580354	-0.0271965	0.687908	1.20482	12
ZMYM4	-0.0303811	-0.138937	-0.576043	0.687237	1.06032	25
FNDC3B	0.38017	0.652502	0.217717	0.687146	1.37893	13
SETD1A	-0.0487926	0.194272	0.325954	0.685699	0.761441	4
POLA1	0.150347	-0.0223094	1.05496	0.685636	0.278445	22
GMFB	0.155357	0.242275	0.789238	0.684644	0.664692	13
LBR	0.160367	0.506859	0.523512	0.682962	1.0434	13
ZNF280C	-0.0728589	0.680236	0.647381	0.682642	0.0107561	0
NFIX	-0.120267	-0.0833859	-0.164281	0.679875	-0.00110512	4
GPR68	-0.00537051	-0.0905031	-0.0164485	0.678316	0.374612	4
HNRNPDL	0.335814	-0.0873902	1.22457	0.678234	-0.260254	39
PHACTR2	0.102711	0.131763	0.076863	0.67789	0.724955	4
PHF2	-0.192025	-0.269934	-0.741797	0.677204	1.11922	25
ESD	0.701467	0.301215	-0.169951	0.676732	0.36191	4
PABIR2	-0.531281	0.278207	0.401896	0.674735	1.12044	12
MKI67	-0.148201	0.157287	0.122906	0.674034	0.974973	12
EBNA1BP2	0.0942808	0.126544	-1.59886	0.671048	-0.182481	23
LRCH1	-0.158342	0.0958011	0.0194472	0.67085	0.485512	4
PSMB10	-0.43857	-0.341399	-0.539872	0.670805	0.917858	25
SERINC1	-0.134422	-0.304026	-0.621182	0.67059	1.14136	25
VPS52	-0.233268	0.235595	-0.043595	0.670544	0.865696	12
FBXL20	-0.884323	0.256436	0.342895	0.669778	0.209985	4
KPNA2	-0.425192	0.101929	-0.0714287	0.669019	-0.0863033	4
MPRIP	-0.542838	-0.114978	-0.3494	0.66662	0.339942	4
ABCD3	-0.569844	0.302304	-0.346639	0.666328	2.19347	12
AAK1	0.0713699	0.505396	0.213363	0.664158	0.465645	4
TANK	0.239135	0.577643	0.00501874	0.663255	0.373036	4
RER1	-0.550541	-0.177787	-0.515755	0.662727	0.855027	25
SNX2	-0.560527	-0.653253	1.29799	0.661698	0.861046	22
UFD1	0.0752708	-0.61118	0.386553	0.659238	0.715709	22
DOCK5	-0.304562	0.0776999	-0.253037	0.65755	0.509466	4
EDC3	0.16436	0.167438	1.23355	0.654541	0.694712	22
PRKCD	-0.378891	0.215298	-0.456285	0.652701	1.20361	25
SEC13	0.114322	0.93413	-1.43786	0.652687	-0.264215	23
CHD3	0.184666	-0.443564	-1.13507	0.647625	0.749168	25
DNAJC11	-0.311343	-0.477637	-0.436003	0.646606	-0.399545	24
ALB	-0.807351	-0.51171	0.263069	0.645989	1.60912	27
ERC1	0.0134524	-0.122598	0.962141	0.645684	2.05564	3
EIF4A2	0.299718	-0.00462139	0.323369	0.645157	0.211583	0
EPS15	-0.292151	0.178414	0.131675	0.644935	0.590885	4
LPXN	0.0561684	0.353538	0.772381	0.644768	0.764503	13
SEC24B	-0.235062	-0.401706	-0.688031	0.64435	0.862789	25
PDS5A	0.208692	0.564363	0.17811	0.644107	1.05213	13
HECTD1	0.0576336	0.74067	-0.233064	0.643619	-0.298052	34
PPIL4	0.181414	0.545117	0.0424832	0.64297	0.297999	4
DOCK7	-0.0948127	0.559982	-0.2513	0.641834	1.13807	12
PKN1	-0.224936	0.144005	-0.442385	0.639354	0.740492	25
FNBP1	0.233242	0.403499	0.696816	0.638023	0.996095	13
P4HA1	-0.0203726	0.00296299	-0.0122691	0.637964	-0.0819498	4
RPL22	-0.273988	-0.397573	-0.721354	0.637323	-0.0317484	9
NR4A1	-0.788066	-0.123105	0.975629	0.637209	1.45042	22
LRMDA	0.175711	-0.000550928	-0.367793	0.636652	2.67569	14
LYSMD2	0.109669	0.449239	0.254117	0.635015	0.299488	0
ARFGEF2	-0.221304	0.250923	-0.479168	0.63478	0.459475	4
SCAF8	-0.175828	-0.0780739	-0.0866788	0.634607	0.167547	4
DMAP1	-0.0787791	0.169403	0.0459414	0.634453	0.159026	4
DIS3	-0.202653	-0.296287	0.912396	0.634159	0.430549	22
NOP58	-0.326528	-0.761977	1.77885	0.634141	0.665534	22
RGCC	-0.183882	-0.0227209	0.162035	0.633829	0.0823757	4
RETREG2	-0.282779	-0.175707	-1.14708	0.633363	0.400448	25
CEP152	-0.422284	0.176415	0.133296	0.633237	0.882056	12
CDK17	-0.369707	0.817587	0.0143603	0.633202	0.359011	4
KCTD10	-0.219883	0.0596628	0.0767477	0.632424	0.612743	4
IK	0.056017	-0.293033	0.446476	0.632115	-0.522214	20
TSHZ3	-0.3687	1.2343	0.868227	0.631911	0.161672	13
HSD17B10	0.581547	0.179781	1.56531	0.625714	-0.00920813	36
TRAPPC12	-0.0196813	0.0648583	0.138449	0.623402	0.059389	4
HCLS1	0.241608	0.417361	1.45973	0.623205	0.993674	31
TOMM40	0.0622616	0.178763	0.449579	0.623196	-0.157026	0
CCNL1	-0.117085	-0.0598341	-0.560574	0.62175	0.863248	25
MYO1F	-0.14418	0.668045	0.720442	0.620673	-0.0447618	0
HSPE1	0.654444	0.113321	1.39314	0.620671	0.351463	36
DENND4B	-0.507457	0.0731398	-0.245941	0.620252	0.947801	12
FHOD1	-0.588935	-0.290754	0.0798939	0.620168	0.722382	27
PPFIBP1	-0.149505	-0.0276728	-0.101134	0.618962	0.884555	12
MTMR10	-0.168628	0.207332	-0.611463	0.616415	0.394183	4
AHCTF1	-0.329626	-0.0030153	0.225127	0.616181	0.855958	12
AIP	0.0562891	-0.628039	1.3816	0.615962	0.880759	22
TGS1	0.111099	0.0974751	-0.535801	0.615826	0.807829	25
OCIAD1	0.176098	1.08329	-0.298774	0.615249	0.604529	34
LARP1B	-0.893826	-0.203959	-1.09159	0.615219	1.34833	25
NEMF	-0.386989	-0.474518	-0.536032	0.613287	-1.29527	8
CAMSAP1	-0.51286	0.2665	0.21007	0.613011	0.964797	12
HERC1	-0.146298	0.278955	0.160726	0.611569	0.978648	12
CDK12	-0.0876778	-0.00128608	0.0740243	0.611288	0.759522	4
YBX1	0.130786	-0.169413	-0.506584	0.610699	0.176292	4
PRMT1	-1.39485	-0.0434522	-0.389781	0.610461	-1.06334	24
GSK3B	-0.338999	0.831963	-0.272978	0.609558	0.758963	4
LARP1	-0.260021	0.0474547	-0.0441076	0.609377	0.658653	4
PPP6R1	0.173172	0.162285	-0.376023	0.608204	0.44649	4
TRAPPC10	-1.51015	-0.986454	-0.103242	0.608177	-0.249589	27
RING1	-1.32402	-0.265802	-1.6579	0.607979	0.00950249	23
SH3BP5L	-0.372601	-0.0556073	-0.344683	0.607638	1.50239	12
NUP155	0.989006	0.895461	1.81678	0.606411	-0.55983	36
ZKSCAN8	-0.432757	-0.0914268	-0.837521	0.60611	0.315531	25
RPS19	0.587943	0.505503	1.01263	0.603926	0.893573	13
CPSF1	0.435971	0.427243	0.690031	0.602683	0.344891	0
AGPS	-0.508998	-0.0767051	-0.504163	0.602297	0.56314	25
FGR	-0.507443	-0.169126	-0.704674	0.599453	1.55623	25
DAP	-0.505889	-0.261547	-0.905184	0.598402	0.79885	25
PHRF1	-0.11213	-0.0302909	-0.630758	0.597876	0.819844	25
ERBIN	-0.435431	0.15669	0.0957782	0.597198	-0.0907944	4
TFPT	0.10073	0.102351	-0.225109	0.595127	0.783604	4
CNTROB	-0.0684181	0.509545	0.0796309	0.594575	0.626837	4
PPP1R35	0.0654654	0.69861	0.47453	0.594359	0.850257	13
COG8	-0.157316	-0.595966	-0.363502	0.59309	0.911201	25
DFFA	0.253786	0.12784	0.494431	0.592081	0.784451	0
CYLD	-0.333141	0.336739	-0.670567	0.591445	0.689675	25
LRRC41	-0.618554	0.0526497	0.464327	0.591087	0.176073	4
IFI16	-0.143445	-0.107259	-0.424639	0.590227	0.832307	25
ECHS1	-0.415092	0.0556181	-0.349762	0.589384	-1.3219	29
DNAJB1	-0.686739	0.218495	-0.274886	0.588782	0.14868	4
CAMK2D	-0.0502801	0.381372	-0.200009	0.588352	-0.47707	24
GYS1	-0.146343	0.148595	-0.125133	0.587023	0.308044	4
PDLIM2	-0.265537	0.256257	0.137788	0.586721	0.373298	4
SUCLG2	0.53573	0.182495	0.0926332	0.585484	0.0123726	0
SH3PXD2A	0.0327653	0.165877	0.0474782	0.582759	0.826677	4
WAS	-0.192281	-0.0119823	-0.113069	0.582033	0.538713	4
CCKBR	-0.615541	-0.371084	1.93789	0.581231	-0.886532	6
MICALL1	-0.162085	0.260005	0.323033	0.580441	-0.528136	24
SRGAP2	-0.475813	0.621907	0.0396133	0.578658	-0.16504	24
ARHGEF7	-0.323146	-0.117595	0.0685503	0.578037	0.912878	12
EXOC7	-0.196527	0.30628	0.485394	0.577728	1.42634	12
CSTF3	-0.289767	0.0299727	-0.321357	0.577587	1.01345	25
KDM2B	-0.0936404	-0.140017	0.0355772	0.577566	0.353198	4
MVD	-0.109134	-0.281371	-0.461412	0.575554	1.08596	25
DCTN1	1.26274	-0.831463	3.83408	0.575193	-0.338274	33
TRAPPC8	0.162505	0.527162	0.0319808	0.574813	0.243431	4
KMT2B	-0.0030268	0.0404885	-0.0251708	0.573089	1.08934	12
UBE2L3	-0.156974	-0.367865	-0.905426	0.572745	0.0335019	9
ATXN1	-0.863602	-0.949043	-0.676582	0.570934	0.390328	27
IAH1	-0.0445998	-0.0127419	-0.259011	0.569199	0.0121022	4
IRS2	0.0054655	0.0939831	0.158559	0.568558	0.399078	4
BRPF1	0.483026	0.00271493	-0.565929	0.568528	0.816737	25
NFATC2IP	-0.83622	-0.379143	0.398568	0.568381	0.674865	27
SYNJ1	-0.482754	0.119904	0.0948669	0.564853	0.118405	4
ASL	0.749383	0.0456625	0.165092	0.564436	-0.819924	29
HOOK3	0.454294	-0.483164	0.235317	0.563871	0.0638524	20
EML4	1.56581	1.02724	1.61478	0.562423	0.87878	31
NEK4	-0.15267	-0.404171	-0.107745	0.56068	0.954868	25
SLC20A2	-0.677817	0.0327281	-0.362863	0.560434	0.234441	4
ACD	-0.52392	-0.325876	0.00844787	0.560377	1.07441	27
SENP3	0.288025	0.463624	-0.583929	0.558125	0.975677	25
CENPT	0.634742	0.0155075	0.217989	0.557672	0.390675	0
PSMC1	0.702733	0.771097	-0.257062	0.557662	0.0190092	34
APBA3	-2.16248	0.142863	0.534016	0.557656	0.488127	27
FAM120A	0.842619	-0.985685	0.96688	0.556961	0.582702	22
PAPOLG	-0.286457	0.0646927	-0.0952852	0.556786	0.635682	4
LARP4	0.0258293	-0.038754	-0.584282	0.55603	0.622594	25
TP53I11	-0.464822	-0.20405	0.450213	0.555272	1.0381	22
AGTRAP	0.0346688	0.239137	0.472601	0.554997	-0.136659	0
NCF1	0.0265816	0.623914	-0.170088	0.554346	0.897778	4
NCF1B	0.0265816	0.623914	-0.170088	0.554346	0.897778	4
CDK18	-0.501432	0.216258	-0.503088	0.554205	0.511698	4
CLIP1	0.235404	0.253722	0.672057	0.553797	0.704707	0
ILF2	0.131503	-0.0247754	-0.23266	0.552192	0.0397876	4
TXLNG	0.0687716	1.13015	0.49813	0.551331	-0.768649	28
EVI2B	-0.249874	-0.101272	-0.167289	0.550843	0.212564	4
SART3	0.03691	0.053562	-0.122505	0.5504	0.304061	4
STARD3NL	-0.503231	0.208396	-0.0777219	0.550385	0.978927	12
DNAJC1	-1.23688	0.172903	-1.60774	0.549307	-0.351711	23
NR3C1	-0.114952	0.890341	1.97491	0.547912	0.863634	31
SNRNP27	-0.0865723	0.201777	0.57602	0.547371	1.20812	12
SUMO1	-1.08548	-1.06775	0.466865	0.547255	0.463301	27
FGD3	0.163851	-0.211426	-0.559376	0.545978	0.790597	25
ZDHHC5	0.0653372	0.401616	-0.0650658	0.545955	0.613423	4
TMEM131	-0.408554	0.0367444	-0.751657	0.545737	0.676302	25
PFKFB3	-0.114107	0.529045	0.426327	0.543937	0.409733	0
RAD23B	0.323291	0.203338	0.23272	0.543903	-0.769462	29
LATS1	-0.146734	0.740795	-0.121199	0.543682	0.759998	4
PNN	0.31723	0.771638	1.11268	0.543598	0.81052	13
RPL26	1.10485	-0.969841	-0.37803	0.541971	1.5658	25
RPL26L1	1.10485	-0.969841	-0.37803	0.541971	1.5658	25
EIF4EBP1	-0.0865877	0.0243873	0.342826	0.541067	-0.664828	29
SDHA	0.0449426	-0.979793	-1.1278	0.540536	-1.17706	8
RPLP0	0.501582	0.441946	1.45325	0.539724	-0.078473	36
CLASP2	-0.130112	-0.317415	-0.413497	0.538918	0.842989	25
SLC12A6	-0.187456	0.635203	0.502204	0.537839	-0.419505	0
THOP1	-0.252596	0.348977	0.079642	0.537565	-0.730387	24
WASHC2A	-0.317736	0.0627517	-0.34292	0.536341	-0.144476	24
DDX20	1.35399	1.82506	1.55295	0.533018	1.01835	31
PPP1R18	0.0013793	0.120954	0.127157	0.532264	0.396382	4
S100A9	0.331042	0.593314	0.653726	0.530968	0.969276	13
ZFP91	-0.124239	-0.11287	-0.376086	0.52989	0.902748	25
SDE2	-0.453708	-0.0211617	-0.116384	0.529533	0.563304	4
PXN	0.174485	0.405524	0.285833	0.528788	0.614875	0
FLYWCH2	-0.528667	-0.0535847	-0.247373	0.527152	0.382808	4
CASC3	-0.275123	-0.0435687	-0.510615	0.526153	0.637162	25
PSPC1	-0.0485337	0.451792	-0.0485935	0.52568	0.442193	4
NUCB2	0.178055	0.554196	0.413428	0.52539	-1.26803	29
TRAP1	-0.212593	-0.868518	0.473606	0.525352	-1.09093	20
MYADM	-0.666556	0.707403	0.533784	0.525298	-2.10821	29
INTS3	-0.141512	0.095603	-0.348407	0.52462	0.625292	4
INPP5D	-0.237187	0.287837	0.000579513	0.522785	0.989378	12
ZNF185	-0.210723	0.235874	0.409204	0.520805	0.43105	0
MICALL2	-0.0238637	0.0470605	-0.0744644	0.517795	0.893894	4
PCM1	0.0196336	0.290091	0.0917366	0.517486	1.00882	12
SEC16A	-0.186104	0.155112	0.285625	0.516508	0.55875	4
RABL6	-0.0357346	-0.0514343	-1.21591	0.516309	-0.282239	23
TAOK1	0.540172	0.857287	-0.174052	0.516245	0.680428	34
SACM1L	-0.0999853	-0.441078	0.429074	0.515475	0.796651	22
SKA3	-0.535413	0.0510405	0.354979	0.514405	0.790957	4
PRKAR1A	-0.344895	0.021561	0.172373	0.513126	0.437196	4
PRAM1	0.184452	0.698947	1.36702	0.512787	0.308906	36
INTS12	-0.30989	-0.0619759	0.00459675	0.512665	0.629393	4
SURF6	-0.773574	-0.497062	-0.0162543	0.512245	0.956394	27
TIMM44	0.286553	-0.272194	-0.102032	0.511564	0.654641	4
ZC3HC1	-0.41783	-0.0473252	-0.18781	0.511172	0.727879	4
TRPM7	-0.149585	0.12949	0.183862	0.51116	0.464177	4
TOMM6	-0.164187	0.279883	0.033306	0.510841	-0.448918	24
PSEN1	-0.17879	0.22581	-0.11725	0.509866	0.0201231	4
SENP7	-0.251303	-0.153957	-0.198534	0.509413	0.264247	4
MATR3	-0.273372	0.0075123	-0.111266	0.508497	0.740653	4
ANKS1A	0.0303165	0.698597	0.950981	0.507779	0.832744	13
ZFP36	-0.0504095	0.373748	-0.0105145	0.506976	0.0796134	4
ACAP1	2.1007	0.523664	0.593902	0.506139	1.87675	38
CPSF4	0.923739	-0.119756	0.102155	0.505807	0.631485	0
FTSJ3	-0.253225	-0.763177	-0.847581	0.505467	0.262735	25
BLTP3B	-0.0693431	0.147804	-0.197729	0.505217	0.21953	4
MCCC2	-0.667856	-0.894424	0.784087	0.504612	1.13316	22
RALBP1	-0.419782	-0.21624	-0.530199	0.504203	0.810298	25
GGCT	-0.395446	0.294172	-0.13994	0.503026	-0.881219	24
DOCK9	0.150098	0.492844	0.250319	0.502062	0.647478	0
ARID3A	0.0377533	0.0375105	-0.17345	0.501329	0.719	4
CEP170	0.209829	0.662593	0.226538	0.50046	0.733246	13
TRIM56	0.0427803	0.234453	0.778224	0.500155	0.579214	0
VPS18	-0.124269	0.955903	-0.10619	0.497846	-0.0840035	34
NUP93	-0.221756	0.368726	-0.133917	0.497671	0.0736325	4
MBD2	-0.486914	0.275857	-0.0251542	0.497653	0.945048	12
EDC4	0.0105017	0.256193	-0.0962537	0.497614	0.481442	4
CLASP1	-0.109292	0.110114	-0.123803	0.496644	0.744041	4
MORC2	-0.284208	-0.387326	-0.618279	0.495753	0.711111	25
MACF1	0.0311824	0.337965	0.824077	0.494138	0.366371	0
RBM34	-0.123889	-0.0968882	0.0547083	0.493994	0.150353	4
ITGA5	-0.326317	-0.00635231	0.00376501	0.492429	0.462559	4
PI4KB	-0.344618	-0.21367	0.0454661	0.492056	0.601229	4
SPIN1	-0.352116	0.141916	-0.163243	0.491661	0.995017	12
RPS3	-0.269911	-0.092025	-0.0898469	0.490706	0.55614	4
CIC	-0.385161	0.115769	-0.243095	0.490667	0.368487	4
USP34	0.108527	0.356361	-0.313289	0.490312	0.0232942	4
SETD3	0.602215	-0.422655	-0.291058	0.490257	-0.748259	20
PIP5K1A	-0.154166	0.221075	-0.268828	0.489922	0.412861	4
TRA2B	0.250655	0.275446	0.348399	0.488568	1.29117	12
TJAP1	-0.145627	0.221506	-0.0144134	0.48815	0.624615	4
GRK2	0.0525261	0.594799	0.25403	0.487999	0.692586	13
LRIF1	0.129271	0.303389	-0.0288377	0.487944	0.486475	4
MYO5A	-0.0207831	0.426722	-0.356407	0.485735	-0.70659	24
RSL1D1	0.419692	0.407095	0.171805	0.485202	1.28845	12
YY1	-0.0195883	0.396346	-0.937898	0.484681	0.514917	25
GPHN	-0.989852	-0.261301	-0.741072	0.484336	-0.148295	24
MACO1	-0.436392	-0.146793	-3.35128	0.483534	0.183867	23
ETV6	-0.154585	0.11483	0.126425	0.48316	0.834668	4
NFKB1	0.200429	0.248634	-0.442152	0.482319	0.458277	4
SNRPD1	0.174054	-0.0911871	0.142203	0.48097	0.0297217	4
HNRNPA3	-0.045094	-0.503346	0.726557	0.480431	0.996485	22
PSD4	0.00743975	0.314741	0.0877352	0.47985	0.647019	4
ACLY	0.381332	0.495874	0.510512	0.478768	0.0294926	0
GET3	0.853781	0.459853	0.2375	0.478589	-0.870197	29
WDR62	-0.0010365	0.423831	-0.0355116	0.478224	0.568446	4
GNG10	0.163289	0.0356809	1.16687	0.47675	-0.654167	39
NEDD4	0.311606	2.01673	2.36925	0.47643	1.14727	31
CDC73	0.114248	-0.741105	1.2474	0.475666	-0.0633562	20
ZC3HAV1	-0.0607798	0.445362	0.125547	0.475561	0.660804	4
TFEB	-0.134925	0.220269	-0.121603	0.475466	0.503292	4
PRMT5	0.390029	-0.830678	0.44828	0.475223	-1.28794	29
PLEKHF1	-0.0877748	-0.0359135	1.01816	0.47475	0.108634	0
RALY	-0.565578	-0.00448255	0.304161	0.473963	0.628338	4
NIBAN1	-0.228958	0.314979	0.094279	0.473648	0.331763	4
ELOC	0.369433	-0.105445	0.0777513	0.472609	0.204316	4
FOXK1	0.541584	0.757159	0.0612236	0.472033	0.911023	13
CHD2	-0.381713	0.136956	-0.0163758	0.471653	0.524891	4
NHSL2	-0.0523275	0.308699	0.00385215	0.470481	0.269313	4
RBL2	-0.406137	0.179413	-0.189259	0.469854	0.303641	4
PLEKHN1	-0.484409	-0.607286	-0.517121	0.469484	1.02421	25
USP8	-0.379884	0.0627261	-0.202141	0.469189	0.686131	4
NOP56	-0.0532724	-0.214821	-0.336256	0.468384	0.567982	4
UQCRC1	0.219074	-0.0830088	1.562	0.468322	0.370892	22
DYNC1LI1	-0.296158	0.0971535	-0.0319737	0.468152	0.209748	4
PAXX	-0.361149	0.192095	-0.451025	0.467862	0.961829	25
ADSS2	0.581013	-0.31408	1.64648	0.467849	-0.9725	6
RAB44	0.00128303	0.322728	-0.243922	0.466896	0.527593	4
MEF2A	-0.0589507	0.188101	-0.159444	0.464643	0.591517	4
PIK3AP1	-0.0156552	0.288368	-0.124325	0.463824	0.69054	4
1	-0.141322	0.464604	0.566936	0.463626	0.973737	13
MTDH	0.207997	0.611428	1.46723	0.463392	-0.00931587	36
RLF	-0.276091	-0.217108	-0.338002	0.463337	-0.100424	24
IKBKE	0.160593	-0.183912	-1.29703	0.463336	-0.45647	23
STK10	0.422966	0.227986	0.685566	0.46249	0.659682	0
C15orf39	0.802305	1.08475	0.655567	0.462322	0.675923	13
ABRACL	0.929572	0.873129	0.457026	0.462144	0.349648	34
PFDN2	-0.0675704	-0.271339	0.258484	0.460734	-0.66435	20
MYO9B	0.143595	0.313624	0.05059	0.459873	0.694336	4
EHD4	0.615784	-0.471668	-0.0763215	0.459765	-1.4044	29
DNAJC5	0.205876	0.318995	-0.203233	0.458554	0.634348	4
CCZ1B	-0.0599398	-0.109635	-0.702054	0.458148	0.777869	25
DOCK8	0.00981437	0.486954	0.542053	0.457636	0.569111	0
PSMA2	0.0568131	0.336364	2.0662	0.457136	0.175113	36
ARHGAP17	-0.30447	0.316672	-0.23893	0.455965	0.383187	4
PDE3B	-0.611334	-0.339303	0.148428	0.455587	0.868092	27
IMPDH2	0.586066	0.191593	0.805545	0.45525	0.0461774	39
SP100	0.121862	0.0888465	-0.0574279	0.451933	0.603382	4
UNC13D	0.500053	0.498503	0.782963	0.450645	-0.0152204	0
RPL29	0.325241	0.611788	0.0935865	0.449091	0.721789	0
RBM6	0.15043	0.725073	-0.59579	0.447816	0.306596	34
MARK3	-0.427634	-0.925988	0.409885	0.447628	0.562275	27
RIF1	-0.0532603	0.0526939	0.787465	0.447201	1.44505	22
PTBP3	0.0622861	-0.927706	0.418398	0.4468	0.845276	22
GAB1	0.0210236	0.406236	0.112132	0.446072	0.296959	4
ZNF592	0.0322037	0.307085	-0.0349306	0.445986	0.763568	4
DEF6	0.234705	0.338427	0.295007	0.445626	0.290742	0
THRAP3	-0.060113	0.217969	0.183626	0.445482	0.999749	12
WDR44	0.118762	-0.0188967	-0.252288	0.445254	0.459663	4
CHAMP1	-0.482769	0.00900772	-0.107872	0.444939	0.826467	4
SEC31A	0.0130412	-0.271309	-0.350665	0.444787	0.747002	25
BCL3	-0.226825	-0.343547	-0.34034	0.444426	1.0362	25
ATXN2L	-0.212633	0.197042	0.22331	0.443828	0.544577	4
ESS2	-0.43835	-0.135726	-0.30582	0.443746	0.52541	4
FOSL2	0.1519	0.360387	-0.02182	0.443713	0.604178	4
AP3S1	0.309769	-0.0113252	-0.282187	0.443494	-1.4216	29
STRIP2	-0.515632	-0.0981383	-0.542555	0.442544	0.399402	9
CFL1	0.539339	-0.340761	0.450034	0.441466	0.0531932	20
LSM8	-0.231591	0.0241756	0.0189907	0.440921	-0.987996	29
GPS1	-0.12436	-0.248071	-0.412052	0.440866	0.986028	25
ZFYVE16	-0.485612	-0.0359602	-0.572697	0.440563	-0.747956	24
STK17A	-0.367528	-0.447576	-0.290188	0.440301	0.146892	9
GIGYF1	0.28695	0.25253	-0.0758485	0.438755	0.107451	4
CIZ1	1.17634	0.857387	-0.770848	0.437925	1.30787	38
ATF7IP	-0.506752	-0.681596	-1.46585	0.437632	0.551471	23
RUBCN	0.0871649	-0.417713	0.0570866	0.436665	1.50692	12
DNAJC9	0.0334332	0.285357	1.58002	0.43599	-0.676162	36
YEATS2	-0.327042	-0.0374841	-0.921892	0.435742	0.47376	25
STRN3	-0.0400778	0.00918747	-0.0203722	0.435642	0.805178	4
NAF1	-0.453709	-0.397216	-0.874348	0.435403	0.364881	25
RAB3GAP1	-0.231623	-0.222142	0.157256	0.434954	0.68632	4
GTF3C2	-0.479559	0.0929918	0.0798631	0.433267	1.13754	12
TPD52L2	0.412664	1.51973	2.21141	0.432748	-0.586292	36
LSM12	0.0602659	0.0668687	-0.190174	0.432371	0.15436	4
ENDOV	-0.747244	-0.527602	-0.674912	0.431064	1.09397	27
LIN37	0.0951952	-0.141137	-0.249161	0.430042	0.862999	25
CAMKK2	-0.200268	0.330867	-0.225867	0.429197	0.282345	4
RBM7	0.218678	1.96211	1.2537	0.429007	-0.245025	28
DOCK10	0.331382	0.864839	-0.0330167	0.428719	0.243822	34
MON2	-0.648511	-0.0182595	-0.146013	0.427987	-0.271908	24
ATG7	-0.256311	-0.0975342	0.707781	0.427757	-0.598155	20
TEX264	0.915103	-0.0245527	0.390456	0.427417	-0.0456207	39
NAB2	-0.316971	0.259213	0.178346	0.426783	0.580771	4
SF1	-0.404521	-0.0982138	0.153365	0.424979	0.673792	4
ESYT1	-0.203514	0.23766	0.0649424	0.424756	0.53196	4
STXBP2	-0.317408	-0.589635	0.100253	0.42354	-0.743146	8
RPS28	0.114816	-0.284772	0.135563	0.422937	0.51588	4
RANBP1	-0.114582	-0.545439	1.16175	0.422428	0.147488	22
SERBP1	0.0718187	-0.0691168	0.359655	0.421622	0.537326	0
RPL13A	0.193278	0.0704312	1.86546	0.420402	-1.0612	6
RPL13AP3	0.314737	0.209979	1.86546	0.420402	-1.0612	36
NMNAT1	0.436196	0.349527	-0.300786	0.419159	0.624914	4
TMEM109	0.102933	-0.571215	3.28925	0.41799	0.0829505	33
STK11IP	-0.496298	-0.190157	-0.0860801	0.417883	0.605475	4
DENND4C	-0.0613692	0.274969	0.286173	0.416145	0.458784	0
PTGES3	0.537712	0.53431	0.217131	0.416141	0.391079	0
HAUS6	0.510529	0.573639	1.46083	0.41424	0.57041	36
DCP1A	0.104441	0.873673	0.834977	0.414205	0.675725	13
PEBP1	3.14623	0.543858	0.665704	0.414102	-0.187252	18
G3BP1	-0.12882	0.222442	-0.342884	0.414005	0.183612	4
TOR1AIP1	-0.353456	-0.178972	-0.524244	0.413972	0.731945	25
ITGAE	0.334704	0.161101	0.504376	0.413532	0.233098	0
ZC3H4	-0.276452	-0.0851318	-0.189516	0.413432	0.473328	4
RUNX3	-0.0125268	0.29632	0.552361	0.412509	0.538949	0
ANP32B	1.97372	1.54746	2.06654	0.411245	-0.463031	18
SNX12	-0.636045	-0.176659	-0.482351	0.410638	0.272256	9
SNRPF	-0.121692	-0.433417	-0.537911	0.410305	0.382903	9
ELF4	-0.862565	-0.455336	-0.333602	0.410042	1.28945	27
TAF12	-0.681094	0.0110563	-0.386035	0.409179	0.849162	27
GSDMD	0.13416	0.731797	0.311341	0.40861	0.581208	0
DGCR8	0.109696	0.355509	-0.4045	0.408387	0.810613	25
GTF2F1	-0.0129043	0.0262069	-0.0473841	0.408371	0.716933	4
TAF3	-0.90377	0.640665	-0.616884	0.407938	0.418448	4
NFIL3	-0.177109	-0.239018	-0.381346	0.407454	0.979346	25
BAZ1B	0.015322	-0.0474418	-0.408318	0.407399	0.756581	25
ANP32E	0.284029	-0.0885138	1.16638	0.407332	0.160742	39
SNX17	-0.693815	-0.276814	-1.09637	0.406728	0.849657	25
BIN1	0.0321871	0.459122	-2.17454	0.405954	0.446104	23
CIAO2B	0.756476	0.109543	0.76043	0.40414	-0.303564	39
KIF21B	-0.129425	0.131712	-0.384286	0.403738	0.564568	4
SLC35C2	0.460563	1.05279	0.241609	0.402307	0.110942	34
RIOK2	0.221494	0.533109	-0.897255	0.401749	1.15945	25
AFG2A	0.291004	0.265176	-0.666589	0.401451	0.641618	25
ATP5F1E	0.360514	-0.00275654	-0.435922	0.401143	0.121842	9
ATP5F1EP2	0.360514	-0.00275654	-0.205256	0.401143	0.121842	4
PPA2	0.013111	0.461028	0.0254105	0.400222	0.645039	4
SCAPER	0.311562	0.48548	-1.0335	0.39938	-0.0346462	34
BAG6	-0.156703	0.364359	-0.187205	0.39789	0.365056	4
UQCRB	-0.106734	0.15344	2.44409	0.397662	0.259581	33
NEK9	-0.0567656	-0.0574784	-0.0487561	0.39665	0.202693	4
SNTB2	-0.080322	0.417452	-0.306215	0.395555	0.819528	4
ZNF706	0.0184449	0.047925	-0.301918	0.395236	-0.878355	24
STX18	-0.246935	-0.6342	-0.297621	0.394776	0.89161	25
THOC1	-0.182509	-0.194061	-0.641529	0.394294	0.396621	9
WAPL	-0.0734098	-0.0864988	-0.498057	0.394201	0.960538	25
ARFGEF3	1.89259	1.8812	0.493174	0.393281	-0.635063	18
ARHGAP9	-0.418167	-0.0138375	-0.508277	0.392635	0.560069	9
RIC1	-0.189691	1.35884	-0.588314	0.391912	0.362474	34
HMGA1	0.208036	0.46063	0.0838876	0.391751	1.12953	12
MYL12A	1.07149	1.44738	1.97609	0.390527	-0.0994419	36
MYL12B	1.07149	1.44738	1.97609	0.390527	-0.0994419	36
SRP54	-0.0473193	-0.70892	2.36306	0.390234	-0.468312	33
TOMM34	-0.760059	-0.249105	0.105367	0.389946	0.457662	27
VDAC1	0.722129	0.353404	2.07283	0.389577	-0.333776	36
BCL2	-0.152364	0.19356	-0.406634	0.389382	0.354743	4
RETREG3	0.0514753	0.62576	0.204513	0.389301	0.573289	0
PRPF38A	-0.287671	-0.100998	-0.219369	0.388985	1.28492	25
FCGR2A	-0.176325	-0.0925236	-0.267412	0.387843	-0.252315	24
FCGR2C	-0.176325	-0.0925236	-0.267412	0.387843	-0.252315	24
GNG2	-0.422564	-0.00818409	-0.0877696	0.387591	-0.803118	24
FRY	0.0358173	0.389373	0.56849	0.386328	0.369997	0
SNRPB	-0.742291	0.105229	0.243581	0.385671	-0.306108	24
SNRPN	-0.742291	0.105229	-0.0813275	0.385671	-0.306108	24
PITPNC1	-0.328665	0.365902	-0.406236	0.385572	0.539984	4
GDI1	0.098279	-0.39399	0.121618	0.384592	0.187491	20
NEDD9	0.023301	0.995228	0.649471	0.384163	-0.127039	0
ETS1	0.0777322	0.519871	0.418223	0.383657	0.342133	0
CAAP1	-0.256039	0.254029	0.306322	0.382265	0.312733	4
PHF8	-0.454287	-0.192558	-0.394338	0.381543	0.415854	9
PIK3R2	-0.0590128	0.150217	-0.342465	0.379671	0.552488	4
TGOLN2	-0.696135	-0.927403	0.321034	0.379636	1.02567	27
PUM1	-0.0194462	0.115764	0.198497	0.379238	0.144007	0
PPFIA1	-0.39433	-0.263864	-0.120943	0.378875	1.21612	25
ARID5B	-0.0781766	0.739964	-0.0862746	0.3775	1.49235	12
UBR4	-0.30096	-0.0140032	-0.334177	0.377363	0.522477	4
CWC22	0.0238492	-0.360618	0.140055	0.37705	0.633637	4
RPS27A	0.137291	-0.48021	0.47374	0.376433	-0.365481	20
GATAD2B	-0.0871113	0.631726	0.554115	0.376274	0.526094	0
PLEKHG2	-0.336402	-0.0197166	0.168768	0.375715	0.781929	4
WNK1	-0.281725	0.0513442	0.407996	0.375322	0.499996	4
CEP135	-0.389529	0.0131342	-0.155483	0.372814	0.696505	4
ATP13A3	-0.462891	0.471009	-1.1261	0.372477	0.0547919	23
SSR1	0.43208	0.791365	-0.407031	0.371998	-0.608043	10
SCAMP2	0.455612	1.78548	0.922108	0.37187	0.342892	13
MYCBP2	-0.16421	0.368746	-0.0711514	0.371512	0.258189	4
SSH1	0.0687025	0.636316	0.575162	0.370181	0.0589624	0
PPME1	0.686938	1.08672	1.66352	0.368928	0.0486997	36
RMDN3	-0.364182	0.111575	-0.145366	0.368711	0.699576	4
PLEKHO1	0.603143	0.861566	0.626907	0.368461	-0.846615	28
THOC5	0.252596	1.09409	-0.715236	0.367971	0.196692	34
IBTK	-0.303814	0.0675089	0.973799	0.367788	0.577404	22
LAMTOR1	0.228353	0.53553	0.752476	0.367606	-0.45189	39
SYMPK	-0.308631	0.233173	-0.244361	0.367588	0.761296	4
PAK4	-0.280898	-0.470158	0.0774131	0.367493	0.49007	4
PLEKHF2	0.395462	0.932376	0.340521	0.366616	-0.612647	28
STK3	-0.321373	-0.00059146	-0.41149	0.366038	0.765928	25
RGS10	-0.076111	0.324459	0.431353	0.365393	0.260803	0
HOMER3	0.42881	0.736421	1.71614	0.364975	0.747525	31
SIK2	0.111855	0.0139022	-0.248789	0.36361	1.01202	25
STRIP1	-0.390497	0.202296	-0.411114	0.362131	0.550937	4
ATP5MG	-0.107467	0.837896	0.0305843	0.361224	-0.945956	29
TFE3	0.193063	1.4735	0.472283	0.361203	0.712575	13
SYNPO	-0.652602	0.198078	-0.237507	0.360928	0.218254	4
GNPAT	0.0292612	0.47263	0.372609	0.358744	0.678065	0
NCOR2	-0.35465	0.0355802	-0.119995	0.358543	0.523512	4
RCOR3	0.957592	0.458047	-0.210624	0.35853	0.495107	34
SNX1	0.199056	0.127182	0.303891	0.355909	0.469677	0
WDCP	-0.269305	-0.319249	0.0581204	0.355749	0.465564	4
UBL7	0.248879	0.474855	-0.450765	0.354574	-0.387625	10
NUP88	-0.503534	-0.0743979	-0.428932	0.354496	0.522833	9
PPIP5K2	0.531581	0.567472	0.758927	0.352363	1.24112	13
KBTBD11	-0.103265	-0.0159182	-0.499648	0.348555	0.602332	9
AFF4	0.194666	0.108204	-0.343108	0.348415	0.0854826	4
APC	-0.681686	0.239354	-0.00643022	0.347396	1.07881	12
MAPKAP1	-0.298496	0.107723	0.101406	0.34704	0.741427	4
NHSL3	-0.449325	0.211707	0.150129	0.346883	0.405385	4
SNRK	-0.381602	-0.311865	-0.385401	0.346869	-0.300238	24
RICTOR	-0.38269	0.1174	-0.195449	0.345406	0.176833	4
RBM26	0.382482	0.769805	0.342396	0.344164	0.119614	0
CLIP2	-0.109367	-0.0257537	-0.0399486	0.343764	0.570535	4
NOL12	-0.779105	-0.934484	-0.19342	0.343143	0.744521	27
STARD8	-0.30042	-0.276607	-0.327922	0.342527	0.235668	9
SSR4	0.554301	0.359738	0.61915	0.342307	-0.0750072	0
BRAF	-0.165935	0.312806	-0.300684	0.340725	0.426952	4
GAPVD1	-0.123231	0.314583	0.496192	0.340406	-0.158129	0
POM121	-0.387656	0.0736185	0.0474506	0.339602	0.247966	4
PRRC2C	-0.409644	-0.908686	0.115763	0.339294	1.06126	27
NUFIP2	0.0342733	0.287619	-0.000355909	0.338234	0.311176	4
WDR3	-0.665494	0.11129	-0.280364	0.337487	0.310144	4
GEMIN5	-0.150231	0.185424	-0.125181	0.337406	0.998625	4
SON	-0.243721	0.0801778	-0.187052	0.332554	0.635165	4
TSG101	0.670238	0.910701	-0.161956	0.332418	-0.971666	10
TP53BP1	-0.254641	0.249503	-0.13686	0.331908	0.479306	4
ETF1	-0.0386771	0.0715199	-0.0379841	0.331438	-0.556308	24
HPS4	0.177286	-0.106463	0.060892	0.331305	0.123197	4
GTF3C1	0.402058	1.16027	0.844789	0.330856	0.879406	13
PIEZO1	-0.306426	0.825282	0.436228	0.330371	0.632018	0
LYSMD3	-0.31831	-0.0351589	0.130148	0.329809	0.00213665	24
TBC1D10B	0.505916	0.850668	-0.0032601	0.328971	0.461174	34
ZC3H7A	-0.334218	0.0998691	-0.2392	0.328348	0.289668	4
MB21D2	0.298218	0.150265	-0.442459	0.32785	0.244143	9
CCAR2	-0.380757	0.413758	-0.204798	0.327563	0.094224	4
RBM14	0.0703276	0.267352	0.329589	0.3275	1.03677	0
KANSL1	-0.196462	-0.17555	-0.28649	0.327204	0.0935598	9
HIVEP2	-0.566682	-0.0752173	-0.118389	0.326133	0.655458	4
IARS2	0.0897765	-0.237692	1.25812	0.326008	-1.16258	6
IRF2BP2	-0.262788	0.166817	-0.0146208	0.325382	0.252453	4
ARF1	0.790455	0.296704	1.90185	0.325359	-0.728203	36
SPRY4	-0.488397	0.776435	0.238012	0.325352	0.0199944	0
WDR59	-0.638995	-0.404385	-0.434977	0.32504	0.379409	27
PQBP1	-0.0349368	0.400715	0.0408948	0.324154	-0.184818	24
MAP3K2	-0.295786	0.0299768	-0.137999	0.323865	0.522283	4
HSPA14	-0.245636	0.399109	0.112026	0.323707	0.310784	4
FAF2	0.167044	-0.172463	0.0662222	0.323511	-1.34399	29
SOD2	0.579725	0.187608	0.0204183	0.323405	-0.33187	10
MED12	0.123552	0.485114	-0.389799	0.321476	0.423361	4
SHARPIN	-1.31776	-0.492088	-0.563714	0.319724	0.539293	27
STRAP	-1.29187	-0.6391	0.388068	0.319093	-0.478166	5
PFAS	0.0137321	0.0151096	-0.0429545	0.319088	0.191282	4
DTX3L	-0.505871	-0.260034	-0.270148	0.319066	0.157171	9
SMNDC1	-0.00885715	-0.595211	0.806984	0.318523	-0.707965	20
PUM2	-0.0371012	-0.0508117	-0.0509386	0.317769	0.535199	4
PRPF40A	-0.370859	0.032697	-0.0214038	0.317497	0.517298	4
TFG	-0.0696282	-0.238298	0.167506	0.317154	0.428723	4
IGBP1	0.231602	-0.509294	0.356416	0.317041	-0.234105	20
TAB2	0.890307	1.95432	2.80219	0.316546	0.178618	36
MLEC	-0.0476422	-0.524571	-0.829226	0.316285	-0.21449	9
TSC22D4	-0.046491	0.207816	0.303593	0.316122	0.423872	0
PABIR1	-0.0422996	0.242555	0.121778	0.315742	0.0815154	4
CD2BP2	-0.486882	0.0610748	-1.2938	0.31572	0.696757	25
RPS6	0.182704	0.24397	0.598047	0.315579	0.0815702	0
HNRNPUL2	0.443628	0.0241235	-0.591762	0.314897	0.119093	9
SNRPA1	0.394978	0.317555	-0.0323269	0.31407	-0.359001	10
SMC1A	-0.328136	0.0382661	0.527108	0.313771	0.362311	0
NCOR1	-0.299293	-0.0825701	-0.560596	0.311769	0.629115	9
NOP2	-0.203078	0.0878641	-0.010893	0.311362	0.3284	4
AKAP13	-0.015945	0.254714	0.12167	0.311155	0.461884	4
RAMAC	-0.556595	-0.487597	-0.181885	0.310716	0.392221	27
RAMACL	-0.556595	-0.487597	-0.181885	0.310716	0.392221	27
BZW2	-0.251938	-0.328635	-0.266671	0.310136	0.512741	9
EIF5	0.0527194	-0.169674	-0.351457	0.310006	0.403171	9
WASHC2C	-0.0396536	0.314138	0.150935	0.309735	0.0489256	0
TRPM2	-0.129547	0.476039	-0.198646	0.308547	0.537479	4
RGS12	-0.517213	0.791981	-0.11163	0.308326	-0.160853	24
COPG1	0.423707	-0.553976	0.289223	0.306795	-0.136982	20
FAM8A1	0.777776	1.18058	-0.723124	0.305172	0.886106	34
PHKA2	0.964462	0.718973	-0.132429	0.30498	0.529216	34
JUN	-0.803896	-0.514946	1.198	0.304637	-0.0299835	5
LIMA1	0.0440888	-0.136936	-0.244029	0.304156	0.446872	9
GAS7	-0.435004	-0.0539892	-0.816597	0.303355	-0.77863	24
CD2AP	-0.234806	0.130554	0.608355	0.302666	-0.634867	32
RAD23A	0.434958	-0.0436412	-0.529434	0.302643	0.214374	9
DNMT1	-0.165599	0.232988	0.287045	0.299968	0.792415	4
SMN1	-0.250679	0.144545	-0.716845	0.299765	0.445773	9
ATP13A1	-0.0829132	-0.0746352	-0.0156935	0.29923	0.369097	4
EFTUD2	0.318057	-0.448386	0.485205	0.297312	-1.10136	29
CBX1	0.3748	-0.202197	0.0718074	0.296709	-0.0408022	20
CNOT1	-0.523057	-0.146631	-0.34159	0.295651	-0.715418	24
REST	-0.456713	-0.220965	-0.754988	0.294858	0.38153	9
FIP1L1	-0.106628	0.0251831	-0.598509	0.292702	0.609489	9
ARID1A	-0.389613	0.194409	0.195622	0.292437	0.189962	4
FDX1	-0.585873	-0.962687	0.270054	0.290822	0.605087	27
SOD1	-0.782133	-2.11978	0.344486	0.290235	-1.18468	5
GNAI2	0.561431	0.4478	1.04944	0.289314	-0.177408	39
RBM33	0.0119643	0.0228982	-0.139662	0.289278	0.64412	4
EZH2	-0.711625	-0.33777	-0.404173	0.285137	0.464602	27
TANC2	-0.722396	-0.0781433	0.414814	0.28508	0.858883	27
HAT1	0.20157	-0.582005	0.908081	0.284586	-1.21579	35
DCAF5	0.438516	-0.00321487	0.285299	0.284549	0.0576224	0
KIF15	0.780122	1.06157	-0.0168057	0.283932	0.154537	34
CLINT1	0.435958	0.993463	1.04322	0.282382	-0.100748	36
HM13	0.602119	0.153458	0.495385	0.282062	0.250105	0
UBQLN1	0.181866	0.22238	0.342313	0.281555	0.226219	0
XIRP1	-0.238386	0.291302	0.189241	0.280952	-0.394811	24
BCLAF3	-0.270074	0.0164121	-0.12072	0.280885	0.513752	4
VCPIP1	-0.0198786	0.0684988	0.183816	0.280689	0.500078	4
SMAP	-0.208291	-0.291174	-0.422744	0.280145	0.770207	25
GFI1	-0.527817	-0.215056	-0.737765	0.280115	0.254248	9
WAC	-0.441353	-0.322414	0.0601983	0.278817	1.01133	27
MCM3	-0.125337	0.242553	-0.188822	0.27874	0.313957	4
PTPN12	-0.201104	0.144787	-0.249995	0.278195	0.209415	4
NCLN	0.0739766	0.32015	1.7861	0.277907	-0.0670271	36
EIF3G	0.0134951	0.142218	-0.0127102	0.277594	0.385919	4
NEK6	-0.680735	0.0237526	-0.0734731	0.277173	0.00384802	24
NEK7	-0.680735	0.0237526	-0.134236	0.277173	0.00384802	24
LAT2	0.179914	0.17901	-0.194999	0.27678	0.580057	4
TAF6	-0.108766	0.228746	-0.360215	0.276755	-0.206267	24
C2CD2L	-0.58647	0.278482	-0.525431	0.276504	0.0881384	24
SYAP1	-0.263123	0.206986	0.031057	0.276428	0.34814	4
ITPKA	0.144157	0.554052	0.565576	0.275515	-0.144629	0
LSP1	0.244901	0.552119	-0.0591719	0.275268	0.498353	34
GART	0.272631	0.341759	1.74016	0.274822	-0.404189	36
PRKAB2	-0.0813493	0.747893	0.740497	0.274682	0.82368	13
ATRX	-0.366519	0.0320214	-0.348402	0.274636	0.845212	25
CHAF1B	1.10615	0.809084	0.172523	0.273997	0.257755	34
AGTPBP1	-0.535297	-1.03233	-0.100202	0.273939	-0.440957	8
MAP7D1	-0.0154719	-0.298562	-0.372927	0.273453	0.206244	9
NHSL1	0.382443	0.262425	-0.387967	0.273089	0.205237	34
RPS6KA3	-0.220924	-0.0834536	-0.140539	0.273051	0.658746	4
RPS21	0.0606521	-0.497692	0.177323	0.271318	-0.415562	20
TCAF1	0.1739	-0.484743	0.597921	0.271046	-0.0576367	20
APEX1	0.634583	-1.42762	0.781557	0.270277	-0.246164	20
CRKL	0.0422833	0.366476	-0.179902	0.269492	0.15781	4
PNKP	-0.280191	0.161006	-0.475076	0.269414	0.217056	9
RPS6KC1	0.0161368	-0.0364071	0.032627	0.269056	0.229897	4
BET1L	0.312465	-0.23382	0.54033	0.26824	-0.0578598	20
MACROH2A1	0.608793	-0.431233	1.44247	0.267298	-0.140646	39
HK1	0.807432	0.747125	1.18625	0.267155	-0.0134867	36
PSMB7	-0.0931559	-0.632193	1.83451	0.26703	0.177341	6
SFXN3	0.895467	-0.834702	1.21295	0.26597	-0.713271	6
PSMB1	-0.117146	-1.03721	0.591397	0.265568	-0.554361	20
UNC45A	0.14292	0.10897	-0.0961229	0.265191	0.339194	4
CDC42	0.34891	0.0637746	1.12837	0.265056	-0.474602	39
RBM8A	0.0740977	0.205389	-0.217065	0.264296	0.400179	4
PPIP5K1	-0.167749	0.481726	-0.220687	0.264057	0.519786	4
NUP98	0.0609454	0.0225291	-0.143068	0.263299	0.388226	4
KGD4	0.146601	0.0410825	-0.209324	0.263295	0.00641063	24
ZRANB2	0.232257	0.0596358	-0.275579	0.263274	0.537133	4
SIK3	-0.144973	0.218907	0.119071	0.261963	-0.0377255	24
POLR1A	0.650366	-0.00410319	0.989137	0.261784	-0.10408	39
PTPRC	0.292841	0.465326	0.816486	0.261493	0.286605	0
CHORDC1	2.35388	0.286841	-1.29973	0.261229	-1.26575	21
MAP1S	-0.235299	0.108357	-0.12513	0.261001	0.524579	4
KPNA3	-0.368792	-0.214267	-0.2601	0.260581	-0.277595	24
CAPG	0.482433	0.000520194	1.22498	0.260241	0.241819	39
RRP9	0.768503	-0.395221	0.0837337	0.259012	0.520922	0
ACTBL2	-0.340122	-0.404456	0.465436	0.258847	-0.712458	20
ELMO1	-1.14108	-0.0712808	0.847139	0.258816	0.109852	27
DHX9	-0.0723789	-0.284229	-0.351058	0.257823	-0.0913128	24
EAF1	-0.456833	-0.123668	-0.373059	0.25776	0.658795	9
RPS17	0.741084	0.196169	1.36615	0.25744	-0.122978	39
AIMP2	0.34993	-0.370003	1.15451	0.255432	0.171129	39
NDUFA8	0.375942	-0.0985095	0.942884	0.255311	-0.865763	39
CSTF2	0.251893	-0.241535	1.55389	0.25531	-0.774669	6
FUS	-0.131413	0.00519962	2.16489	0.253397	-0.523725	36
FCHO2	0.0786033	0.437795	0.45582	0.253377	0.0323292	0
IL1B	0.394066	-0.0979019	0.995495	0.251691	0.142122	39
CLYBL	0.184749	-0.279527	0.101921	0.250417	-0.296029	20
ACAD9	-0.464859	-0.476896	-0.791652	0.249729	0.284434	9
TBC1D22A	-0.791002	0.816188	2.41966	0.249496	2.25348	31
HNRNPL	-1.11714	-0.242153	-1.43008	0.248991	-1.35855	2
ZMYND8	-0.388956	-0.094895	-0.374988	0.248738	0.389872	9
CCDC88B	-0.135092	-0.063925	-0.435864	0.247001	0.175169	9
EVL	-0.307396	0.104339	-0.189529	0.245767	0.0989084	24
BIN2	-0.160052	-0.0317921	-0.179994	0.245578	0.541621	4
DOCK4	0.0825075	0.136721	-0.0873757	0.243702	1.06021	4
XRCC1	-0.169813	-0.0752814	-0.31444	0.242975	0.791899	9
PHC2	-0.313391	-0.131547	1.66463	0.242515	0.97234	22
GOLPH3	0.52144	-0.136274	0.64522	0.242124	0.138233	39
CETN2	-0.216648	-0.141002	-0.374191	0.242002	0.51426	9
ZC3H15	0.0853679	-0.360527	-0.63784	0.241579	-0.299674	24
RPL9	0.555398	0.265446	1.14069	0.241409	-0.297025	39
RIPK3	-0.755199	-0.447007	0.034335	0.241358	0.274425	27
WDR55	0.475297	-0.146292	-0.135924	0.241281	0.965241	25
NELFE	0.18674	0.5312	0.71685	0.240478	0.170855	0
ILKAP	-0.0927557	0.0430346	-0.231858	0.240217	0.208897	9
SPTAN1	0.0640749	-1.96737	0.746064	0.239355	-1.94181	26
NUDCD1	0.927624	-0.491369	0.40522	0.238879	0.00291176	20
RNF31	0.642468	-0.100284	-0.43912	0.238519	0.844321	25
LUC7L3	0.0278674	-0.765605	-0.697407	0.237989	-0.398474	8
MREG	-0.0462089	0.35684	-0.446107	0.237289	-0.574173	24
ATP6V1A	0.324033	-0.0831168	1.86677	0.236503	-0.0734032	36
PFDN4	0.402025	-0.402975	1.00363	0.236174	-0.681038	39
DECR1	1.27524	0.586404	0.280303	0.235466	-0.977989	10
BTF3L4	0.293834	-0.214369	-0.443028	0.235226	-0.13191	24
TTC7A	-0.0862192	-0.225831	0.176394	0.23456	0.225408	4
PRKDC	0.382984	-0.0621883	0.819492	0.23456	0.310993	0
EEF1AKMT2	-0.637438	-0.190718	-0.226475	0.234453	0.50442	27
LRRC59	1.08013	0.0998404	0.660575	0.232268	-0.384718	39
NELFB	-0.0744215	0.229986	-0.370667	0.231481	0.21911	9
APIP	2.67691	3.08225	0.169599	0.231413	0.779917	21
WDR20	-0.197879	-0.0882586	-0.433109	0.231051	0.445775	9
RAD21	0.213736	-0.587338	-1.47425	0.230782	-0.0254683	23
SOS2	0.147044	0.876174	0.950551	0.229632	0.362317	0
KCNAB2	-0.177752	0.0859352	-0.0988002	0.229495	-0.132796	24
RPP30	-0.486953	-0.156463	-0.0364824	0.229378	0.479468	4
FAF1	-0.35748	-0.175137	-0.20024	0.228728	0.563294	9
RUFY1	0.405424	0.638958	0.428308	0.227622	0.398826	0
TPT1	0.136625	0.51108	1.79627	0.227602	-0.246895	36
KIF1B	0.163708	0.646248	0.134657	0.226765	-0.488672	10
ARHGAP27	-0.215617	-0.388445	-0.112405	0.226498	1.13222	25
F11R	0.390703	0.811293	0.93456	0.226395	0.278122	0
HASPIN	-0.697469	-0.826538	-0.342327	0.226059	0.563454	27
SYNRG	-0.226854	0.221736	-0.198429	0.225799	0.343139	4
PPP2R2A	-0.32183	-0.390705	1.94603	0.224282	-0.0150074	6
PRAG1	-0.0935383	0.551449	-0.260666	0.224182	0.576914	4
MDM1	-0.0238251	-0.116813	-1.19048	0.223874	1.07257	25
GBF1	-0.162183	0.0184208	-0.324086	0.223394	0.298605	9
C5AR1	-0.232919	0.322888	-0.153697	0.221968	0.500488	4
VWA5A	-0.493733	0.535482	2.97639	0.221599	0.498715	33
KLF3	0.720588	0.785048	-0.491747	0.221073	0.0400135	34
SRRT	0.107994	-0.113679	-0.249278	0.219936	0.399887	9
TBC1D1	0.164728	0.930842	-0.19164	0.219223	-0.507446	34
GPSM3	0.315546	-0.254125	-0.295005	0.219058	0.962077	25
MED14	-0.00242557	-0.0474335	-0.514925	0.218997	0.774272	25
SSH2	-0.198015	0.241223	0.420953	0.218507	0.971672	0
VAMP2	0.0664287	0.403483	0.164435	0.21718	-2.29829	29
VAMP3	0.0664287	0.403483	0.164435	0.21718	-2.29829	29
STAMBP	0.215676	0.148376	0.29719	0.216332	-1.22046	29
NPM1	0.411991	-0.102905	0.429945	0.216287	0.274649	0
MAPKAPK3	0.505799	0.307143	0.358771	0.215461	-1.37325	29
TPI1	0.599608	0.717192	0.287596	0.213194	0.0111713	34
RANBP2	-0.234065	0.169267	-0.133522	0.212998	0.177105	4
PALLD	-0.394664	0.0475415	0.235321	0.212874	0.0892302	4
WDR33	-0.280464	-0.202766	-0.268007	0.212837	0.195135	9
PSMD2	-0.0143202	0.0747333	-0.00669776	0.21268	-0.445222	24
N4BP2	-0.317772	0.0130794	-0.106015	0.212659	0.284491	4
TMEM201	-0.000678711	-0.171259	-0.463264	0.21236	0.620276	9
NEDD4L	-0.181549	0.0659887	-0.12787	0.212016	-0.690141	24
HS1BP3	-0.357935	-0.0233703	-0.423589	0.211286	0.31431	9
RPTOR	-0.302641	0.0621243	-0.616126	0.211037	-0.152045	24
PKN2	-0.282998	0.391292	-0.782218	0.210834	0.513958	9
NDUFB4	0.209243	0.0889607	-0.224725	0.210128	-0.551117	10
C1orf198	0.0796571	-0.487193	0.332767	0.207859	0.155269	20
SPAG9	-0.282494	0.188887	0.0429833	0.207107	0.264454	4
RPRD2	-0.127582	-0.0485547	-0.359818	0.20685	0.439162	9
PIGG	-0.780104	-0.496079	-0.108515	0.20674	-0.0383286	27
EEF1B2	1.01074	0.797399	-0.0242261	0.206602	-0.424349	10
CC2D1A	-0.0441984	0.105435	-0.654008	0.205669	0.700385	9
RBMX2	-0.475038	0.317065	-0.55374	0.205116	0.545538	9
MCMBP	0.186013	-0.141359	-0.266468	0.205028	0.827424	9
BLOC1S2	-0.142385	-0.399452	0.14581	0.205022	-0.165738	20
RASGRP2	0.180536	0.765664	0.250396	0.204961	0.3942	34
ETHE1	0.64528	0.0703443	0.581601	0.204933	-0.203113	39
ATP7A	-0.398628	-0.0204111	-0.680794	0.204317	0.711461	9
EIF2A	0.17991	0.0119773	-0.478927	0.204134	0.405673	9
HUWE1	-0.25368	0.0484459	-0.19884	0.204112	0.379629	9
CTPS1	-0.189029	0.361374	-0.16047	0.203325	0.304068	4
NDUFB11	0.0878557	0.29261	-0.116964	0.203044	0.242298	4
YWHAG	-0.149382	0.223845	-0.0734589	0.202718	0.373767	4
EFR3A	-0.275209	-0.741753	-0.27165	0.202371	0.19401	9
AGO2	-0.226951	-0.267276	-0.197416	0.20185	0.171787	9
ARHGEF18	-0.178693	0.207201	-0.123182	0.201786	0.167146	4
FKBP4	0.0231846	-0.188324	0.524823	0.201434	0.0409203	0
AFTPH	0.0946279	-0.184363	-0.31678	0.201138	0.507698	9
SGTB	0.128876	0.446373	0.611924	0.200561	0.488498	0
DPYSL2	-0.306624	0.059488	-0.0204669	0.200455	0.664553	4
RPL6	1.10466	-0.52709	0.281777	0.20042	-0.352703	20
USP24	0.126083	0.416986	-0.108625	0.200132	0.291392	4
RCSD1	-0.157695	-0.104123	-0.312844	0.199966	0.310527	9
GIGYF2	-0.218285	0.421333	-0.573984	0.199872	-0.144193	24
LRRFIP2	0.0348282	0.176083	-0.308644	0.199587	0.166701	9
ARFGAP1	-0.35912	-0.21155	-0.259593	0.199501	-0.389801	24
MFSD10	1.37296	0.367673	0.604413	0.198558	-0.119121	39
PYGL	0.359004	-0.0698074	1.0808	0.197901	-0.179706	39
ATP6V1F	0.400126	-0.233311	0.850749	0.197486	-0.660921	39
ARHGAP45	0.10852	0.399571	-0.137589	0.196765	0.770623	4
GALK1	0.327877	-0.323184	1.92221	0.195828	-0.862286	6
PPP4R2	-0.18126	-0.185788	0.481205	0.19565	0.114196	0
DDB1	-0.690397	-0.0483918	-0.12938	0.194901	0.44118	27
RB1CC1	-1.19953	0.0890042	-0.739965	0.194802	0.1333	27
FKBP15	-0.0975082	0.118069	-0.411621	0.194583	0.282696	9
PRDX5	0.764539	0.30606	1.30973	0.193883	-0.647079	39
RPRD1B	-0.376347	-0.0281262	0.18741	0.193765	0.514064	4
AMPD3	1.91894	1.3736	1.57838	0.193359	-1.01981	18
LACTB	0.102731	-1.10116	1.08346	0.193302	-0.506928	20
ATP5PB	0.820826	0.23137	0.725333	0.193189	-0.283688	39
CISD1	-0.247645	0.292901	0.3672	0.192774	-0.414141	24
BAG3	-0.376491	0.354432	0.00906826	0.192736	-0.224897	24
CEP85	2.24392	3.178	-0.571014	0.189967	0.624836	21
B2M	0.37578	0.0485418	1.04723	0.189653	-0.6015	39
EEF1D	0.621094	0.581206	0.0784507	0.18941	0.0210962	34
WDTC1	-0.501241	-0.579955	-0.597291	0.189155	0.968608	27
VIRMA	-0.0398466	-0.0977867	-0.419318	0.188163	0.75126	9
TTC4	-0.461288	-0.725739	-0.536707	0.187707	0.769378	27
NUP210	-0.278239	-0.0731582	0.104162	0.187408	-0.0976089	24
IL1RAP	-0.392168	-0.0894791	-0.790156	0.186988	0.668451	9
MTA2	0.344174	-0.908005	1.70444	0.186426	-1.01748	6
DKC1	-0.34525	-0.309155	-0.417044	0.186318	0.710524	9
USP20	-0.782165	-0.262023	-0.616987	0.186113	-0.257763	24
ACBD3	0.242529	0.137241	-0.319486	0.185572	-0.258136	24
CSDE1	0.375502	-0.973527	2.02894	0.183129	0.000392264	6
IGF2R	-0.116729	0.252679	-0.267964	0.182541	-0.362169	24
ERICH1	0.799497	0.193218	-0.89885	0.182307	-0.191381	10
SMC4	0.0226827	-0.0850422	-0.261013	0.181855	0.512916	9
NSUN2	-0.217551	0.0731004	-0.279944	0.180887	0.589229	9
MTMR9	-0.32518	0.358781	-0.410484	0.180822	0.444121	9
PSIP1	-0.153992	0.057232	0.282919	0.180722	1.01883	4
IST1	0.39495	-0.516223	-0.160655	0.180606	-0.179489	20
SF3B1	0.0729861	0.0409266	-0.60423	0.180042	0.502342	9
GAB2	-0.251682	0.156694	-0.311151	0.179162	0.389264	9
PSMD13	0.74165	-0.147103	0.913134	0.177716	-0.366204	39
EIF4A1	0.0642646	-0.189303	1.05635	0.177511	-0.354787	39
HELZ	-0.676721	0.12082	-0.198958	0.176022	0.111761	24
VPS26A	-0.618047	-0.0380928	0.959142	0.175808	-0.586957	32
NDEL1	-0.0911677	-0.341456	-0.198215	0.175575	0.319967	9
ANKRD17	-0.171032	0.0680358	-0.244878	0.17171	0.446115	9
NF1	-0.51849	-0.258456	-0.601225	0.171597	0.033775	9
VAPA	0.502559	0.6264	0.133112	0.170575	-0.718575	10
TOM1	-0.432418	0.0353839	-0.105593	0.170008	-0.0804668	24
ANAPC2	-0.0275398	-0.616615	0.0273604	0.16955	0.278678	20
POLR1F	0.129667	-0.155208	-0.468991	0.168824	0.762085	9
BICRA	-0.142864	-0.335275	-0.614073	0.168189	0.498513	9
POP1	0.302539	-0.392564	-0.0340862	0.168057	-0.187185	20
GPN1	-0.252735	-0.010382	-0.535011	0.166784	0.160109	9
ARPC3	0.730005	-0.388288	0.635231	0.1666	-1.2029	29
KDM3A	0.0214334	-0.363282	0.239702	0.166585	0.473427	4
HTATSF1	0.0633836	-0.215778	-0.279716	0.166329	0.567727	9
MOB3A	-0.803572	-0.023407	-0.409169	0.165846	0.573876	27
CCSAP	0.278384	0.168964	-0.538622	0.16573	0.509101	9
SIPA1L1	-0.29339	0.154371	-0.120833	0.165477	0.207645	4
LIMK1	0.243287	0.296624	-0.81353	0.164788	-0.658772	10
CCDC167	-0.801711	-0.282923	-0.410115	0.162087	0.405597	27
MCRIP2	0.923526	0.668523	0.354781	0.161941	0.267851	34
PAG1	0.0633816	0.271934	0.395576	0.161297	0.0982003	0
ZNF276	-0.237628	0.247176	0.189318	0.161085	0.398091	4
MAPK6	0.386407	0.512292	-0.179249	0.160669	0.224479	34
NKTR	-0.34232	-1.34137	1.19602	0.160315	0.145943	5
CRYBG1	0.334815	0.679116	0.142516	0.1602	0.313762	34
FASN	0.531716	0.241483	0.48413	0.160138	-0.230735	39
PPP6R3	-0.17405	0.215986	0.0582314	0.157986	0.466887	4
PLOD3	0.655931	-0.799567	0.199303	0.157512	-0.642213	20
KANK1	-0.98474	0.262851	1.23298	0.156703	-0.773692	28
SLC25A5	0.562324	-0.231084	0.933485	0.155636	-0.282393	39
ALDOC	0.163193	-0.489639	1.6454	0.154784	-0.478778	6
PTK2B	0.0460753	0.26372	0.258411	0.154525	-0.00814504	0
MAP3K7	-0.467515	-0.171015	-0.219455	0.15346	0.369337	9
MTAP	0.934937	-0.0633004	0.778797	0.153022	-1.71793	29
POLR2A	-0.651308	0.241614	0.264208	0.151138	0.729725	4
TBC1D2B	0.00333449	0.166109	-0.0247902	0.150957	0.527961	4
RPL27A	-0.409188	0.413233	-0.185665	0.15039	0.626691	4
FAM117A	0.392496	0.660358	-0.346541	0.149821	-0.581852	10
NSFL1C	0.0635311	0.249284	-0.0054794	0.148886	0.341571	4
CIAO1	-0.0309121	0.959317	-0.540835	0.147971	-0.161935	34
YTHDC1	-0.711448	0.780977	-0.28086	0.147044	0.618902	4
DENND4A	-0.0364309	0.0579084	-0.0690431	0.14704	0.428189	4
TRIP12	-0.557489	-0.175699	-0.402887	0.146834	0.464415	9
SETX	-0.629638	-0.0326607	-0.617877	0.146653	0.276343	9
INTS9	-0.161153	-0.0345636	-0.390114	0.146066	0.404552	9
ATP5F1B	0.291579	-0.0145304	1.14529	0.145838	-0.403045	39
MTMR1	0.129021	0.171585	-0.125354	0.145383	0.0935918	4
IQGAP1	0.271359	0.326985	0.560503	0.144163	-0.774498	29
ARL6IP5	0.193317	0.544043	0.44076	0.143923	-0.347595	0
CISD2	0.308002	0.212181	1.21061	0.143837	-0.350066	39
RPL10A	0.585843	0.15734	1.04056	0.142134	-0.657961	39
PUS7	0.053155	9.0834e-05	-0.593962	0.142046	0.621491	9
ATG2B	-0.228983	0.0218303	-0.987796	0.141639	-0.538907	24
USP7	0.00153257	0.171127	-0.152257	0.141504	-0.425112	24
RAB35	-0.0834901	-1.28762	-0.337053	0.141208	-0.420081	8
ZNF609	-0.0400581	0.164201	-0.521849	0.141182	0.404573	9
PPP1R3D	0.0824162	-0.0937424	-0.278686	0.141146	0.617095	9
LRRC47	-0.422989	-1.21552	-0.206372	0.141044	-1.38313	8
NCAPG	-0.299053	-0.0312008	-0.59815	0.14102	0.59577	9
STX5	-0.389875	0.230239	0.325515	0.140984	-0.677421	24
GGA3	0.965095	1.25722	0.179633	0.140456	0.194643	34
GALNT2	0.0338737	0.628494	0.208893	0.140297	-0.58258	10
DYNLRB1	0.415826	-0.000232793	0.238152	0.139641	-0.699142	10
RPS15A	0.173426	-0.0814694	0.267412	0.139515	-0.29283	32
KRI1	-0.405511	-0.021973	-0.351029	0.138601	0.538672	9
RBM12B	-0.342868	-0.160516	-0.525142	0.137223	0.514879	9
UBA5	0.37345	-0.19271	0.4895	0.136809	0.452963	0
BUB1B	-0.386571	0.0858006	-0.708917	0.136732	0.791316	9
TBCB	1.81355	1.19235	0.815769	0.136708	0.355987	18
TLE4	-0.350067	0.110668	-0.132685	0.136594	0.286083	4
RILPL2	0.623126	0.393271	-0.352583	0.136568	0.427065	34
HEATR5B	-0.458776	0.0411765	-0.0730042	0.136495	0.672517	4
ACAA2	0.389395	-0.225233	1.10251	0.13642	-0.714516	39
ANKRD13D	-0.212042	0.146834	-0.202951	0.136306	0.0657398	24
GLS	0.24313	-0.133294	0.960906	0.136254	0.242339	39
HSD17B4	-0.451001	0.289862	-0.211856	0.1362	-0.877684	24
HMGN2	-0.0483767	-0.313488	0.480689	0.135665	-0.372121	20
ZNHIT6	-0.773457	-0.1517	-0.0227006	0.134924	0.419283	27
ILK	0.0151027	-0.220073	1.34811	0.133988	0.497365	22
RABGAP1	-0.740538	-0.704982	-0.605743	0.133535	-0.0993559	19
UBA1	0.264721	-0.172285	0.809237	0.133215	-0.208626	39
ASAP1	-0.490613	-0.0433367	-0.409815	0.131916	0.458959	9
GLRX	0.302339	0.032778	1.53744	0.130418	-0.532861	39
SF3A1	-0.24035	0.108893	-0.173648	0.129571	-0.112408	24
ISG15	1.17535	1.32941	0.808238	0.129491	0.142158	18
DIDO1	-0.0779905	0.0746267	-0.153523	0.12931	-0.203225	24
MBD1	0.0769764	-0.302521	-0.814168	0.128434	0.33329	9
H1-5	-0.334739	-1.22113	-0.357988	0.128008	0.545031	27
IRGQ	0.387497	-0.473453	0.259443	0.127907	-0.463207	20
PDLIM7	0.417748	0.629601	0.89331	0.127756	0.354667	0
WTAP	0.254893	-0.263164	-0.208346	0.126802	0.294422	9
MMS19	0.123523	-0.138939	-0.24641	0.126514	-0.93254	8
DENND1A	-0.00784722	-0.014714	-0.284473	0.126415	0.0489448	9
PCK2	0.690117	-0.888543	1.56015	0.125876	-1.13491	6
SIRT2	0.33642	-0.147174	-0.457972	0.124747	0.373582	9
NCAPH2	-0.093233	0.26835	-0.0476575	0.124226	0.212579	4
SNAP23	-0.270311	-0.0375124	1.13451	0.12343	0.197964	0
ERF	-0.0551725	0.101664	-0.344787	0.122676	0.0451832	9
TKT	0.490867	-0.036998	0.747146	0.122144	-0.274409	39
DOK2	0.22654	0.111147	3.78442	0.121971	0.4623	33
CHTF18	-0.0377863	0.259293	-0.268731	0.121518	0.373578	9
MTHFS	-0.192446	0.000124683	-0.0229107	0.121517	1.11632	4
MAP4	-0.382606	-0.110215	0.0585503	0.120651	0.216319	4
BASP1	-0.276048	-0.644345	0.143792	0.120299	-0.938022	8
AKT1S1	-0.00812823	0.0896319	-0.352332	0.120006	-0.213754	24
TPM3	0.504988	-0.0122558	1.18266	0.119924	-0.0787371	39
TCOF1	-0.221547	-0.0845361	-0.611979	0.119915	0.681675	9
CSPP1	0.0479675	-0.238244	-0.520904	0.119381	0.202075	9
SEC24D	-0.371219	-0.157684	-2.00014	0.119178	0.454731	23
HSPBP1	0.417008	-0.327608	1.19435	0.118866	-0.397505	39
SIPA1L3	0.183595	0.119999	-0.856971	0.118437	0.527526	9
PNISR	0.384296	1.78295	1.02571	0.118244	0.308728	13
TMEM209	0.0292673	0.989569	0.195432	0.117532	0.139473	34
RAD54L2	-0.325762	0.196186	-0.634843	0.117435	-0.109874	24
APOBR	-0.2311	-0.21571	0.251464	0.117205	-0.356182	32
PHC3	-0.888968	-0.514641	-0.524322	0.116522	0.701828	27
ATP6V1H	0.625233	-0.062892	-0.529788	0.116481	-0.271926	10
EXOSC9	0.464016	0.16117	-0.535253	0.116136	-0.251276	10
TNPO1	0.332563	0.0173008	0.758507	0.116043	-0.372113	39
ALDH1B1	-0.0355092	0.268078	0.150479	0.115036	-0.036892	0
MYH9	-0.10043	-0.19107	-0.232752	0.11468	0.521875	9
NEK1	0.266526	1.35744	-0.281644	0.114386	0.532316	34
LTA4H	-0.248814	-0.963626	0.531262	0.113907	-1.71098	26
SVIL	0.0692452	-0.091646	-0.357928	0.113103	0.463776	9
RRP8	0.0705274	-0.114193	-0.497067	0.112512	-0.095456	24
BCL7B	-0.365841	-0.750671	-0.324916	0.11186	-0.212626	8
UBE2K	0.304457	-1.50327	0.207831	0.111661	-0.926134	20
MYO1E	0.0417613	2.3814	1.07083	0.110848	-1.18826	28
RBBP7	-0.191293	-0.316034	0.36207	0.110842	-0.218875	20
FERMT3	-0.0125993	0.302705	0.359499	0.110365	0.0206857	0
CBX4	0.00146358	0.40833	0.219333	0.110333	0.565931	0
ANP32A	0.0283503	-0.456317	-0.328725	0.109433	0.137328	9
ESYT2	0.02692	1.01241	0.45444	0.10883	-0.514841	28
SH3BP1	-0.331657	-0.258992	-0.231598	0.108378	0.487221	9
STRN	-0.360579	-0.261259	-0.67079	0.108243	-0.0274818	9
NMD3	-0.728703	-0.811254	-0.218928	0.10818	0.500367	27
HOMEZ	-0.265117	0.00139959	-0.281952	0.10801	0.322858	9
RHBDF2	0.0383397	0.340491	0.217553	0.106841	0.110419	0
GTF3C3	0.0717921	0.246455	-0.368626	0.106429	0.255637	9
RANBP3	-0.0504297	0.0439138	-0.179555	0.106252	0.548076	9
PCBP1	0.0212455	-0.0389327	0.806919	0.106171	-0.353721	39
PCNA	0.786857	-0.304043	0.918174	0.105798	-0.171146	39
HEATR6	0.322793	-0.535524	-0.0678666	0.105497	-0.332323	20
REPS1	-0.141271	-0.0760222	-0.273561	0.104134	0.391011	9
ATP5MF	1.14583	0.967143	1.36195	0.102981	-0.553483	18
CTNNA1	0.0325158	0.299756	-0.638517	0.102913	-0.134244	24
LZTFL1	0.617727	-0.760921	0.306739	0.102294	-0.495766	20
ARMC10	0.198336	-0.10454	1.25199	0.101915	-0.68066	39
RRM2	-0.221056	0.551841	-0.187405	0.101635	-0.643843	24
PMVK	0.10845	-0.781542	0.601818	0.10065	-0.107979	20
SLC16A1	0.966055	0.560524	0.571558	0.100371	0.208737	0
SMARCA5	-0.386457	-0.51234	-0.424117	0.100154	0.648389	9
TMEM63A	0.00245144	0.599097	0.602507	0.0996326	0.632636	0
EIF3C	0.454584	-0.296772	1.01076	0.0987111	0.0674163	39
RNF2	0.0230131	0.0847197	-0.291652	0.0986575	0.223466	9
USP39	-0.181523	-0.278509	-0.154374	0.0966561	1.0115	9
PKM	0.394226	-0.0584125	0.767574	0.0958923	-0.204094	39
MYO5B	0.186577	-0.590766	-0.272243	0.0956057	0.0418728	9
STK24	0.0777117	-0.567225	0.256238	0.0954918	-0.105709	20
RAB1B	0.0396728	-0.543684	0.78472	0.0948941	0.0693194	20
VAMP8	0.25606	-0.597048	1.00882	0.0944731	-0.647969	35
SASH3	-0.114821	0.390316	-0.0815045	0.0926777	0.0670983	24
MAPT	-0.131365	0.0816357	-0.118987	0.0926105	0.309767	9
MAP4K4	-0.000738442	0.231256	0.065827	0.091473	0.167278	0
C1QBP	0.337547	-0.775566	1.25494	0.0912762	-0.61588	6
STUB1	-0.660262	-1.1836	-0.402196	0.0911367	-1.40649	8
AFF1	0.0328015	-0.211805	0.601189	0.0895975	-0.10915	20
YWHAE	0.300559	0.20532	-0.0846775	0.0894191	-0.362839	10
BRWD1	-0.106566	0.0439679	-0.563529	0.0890791	-0.396335	24
ADAM10	-0.623216	0.060694	-0.515752	0.0889737	-0.0820262	24
NSDHL	-0.17511	0.07742	-0.467975	0.0887414	-0.374304	24
LATS2	0.272997	0.0941461	-0.420197	0.0882042	0.387709	9
PEF1	0.0419704	0.20256	-0.142336	0.0877229	-0.580674	24
MED1	-0.189056	0.310974	0.135525	0.087079	0.418914	4
NHLRC2	-0.0433251	0.546228	-0.127465	0.0870274	-0.396158	24
TOMM70	0.0381714	-0.191065	-0.390455	0.0864085	0.0901527	9
HSPA1B	-0.176406	-0.187214	0.262922	0.0860095	-0.0865913	24
ATXN2	0.532106	0.740405	0.942641	0.0860011	0.870837	13
PSMA5	0.289725	0.420532	1.11912	0.0856665	-0.341925	39
EIF4H	0.560858	-0.205334	0.512932	0.0849709	-0.158636	39
RSRC2	-0.413272	-0.0298054	-0.642435	0.0845516	0.147007	9
RBM15B	0.0751461	0.0936834	0.0171859	0.0841919	0.380849	4
CSE1L	0.399461	-0.640023	0.683616	0.0837767	-0.44718	20
PFKL	0.0588817	0.250125	1.06195	0.0837758	-0.58884	39
CHD8	-0.672051	-0.287958	-0.437213	0.0836398	0.225167	9
DCAF15	-0.202613	-0.383921	-0.572374	0.0829273	0.396092	9
PTPN6	-0.330756	0.145975	-0.314833	0.0822862	0.1775	9
OARD1	-0.307234	-0.364068	-0.082435	0.0814639	0.48567	9
ZFYVE19	-0.539196	-0.303916	-0.46149	0.0811784	0.343967	9
VPS13C	-0.175566	0.394465	0.0484656	0.0810876	-0.592298	24
PLIN3	0.00301713	-0.0221634	0.558421	0.0808512	-0.247623	32
MAST3	0.501991	0.753929	-0.150813	0.0805221	0.599107	34
DDX39A	0.293159	-0.0408556	0.491427	0.0803059	0.343585	0
SRSF10	-0.119083	-0.117251	-0.637153	0.0802801	0.460886	9
PALM2AKAP2	-0.318861	0.07447	-0.0485728	0.080202	-0.0375853	24
PHB2	0.484903	-0.0714317	0.523083	0.0798394	-1.27516	29
DOCK11	-0.0722034	0.0992286	-0.372808	0.07946	0.0752147	9
DPP3	0.224374	-0.152631	0.81645	0.0792184	-0.936794	35
DOK3	0.435551	1.61613	0.450841	0.0783407	0.00229146	34
XRN2	-0.0709166	0.0252998	0.0841117	0.0782811	0.851507	4
UTRN	-0.17894	0.441673	0.933124	0.0782054	-0.155886	0
TOX4	0.0317251	-0.160235	0.12089	0.0781251	0.0669504	24
DDX17	0.670848	0.367981	1.4161	0.0780911	-0.371494	36
CCT4	1.49137	0.992953	0.664846	0.0774424	-0.847689	18
NUP188	-0.256899	0.629459	-0.451639	0.0773488	0.8665	9
TRRAP	0.0569313	0.75976	1.24648	0.077283	-0.797667	28
DDX51	-0.516527	-0.205772	-0.26783	0.0772761	0.306828	9
ARHGEF1	-0.523456	-0.296462	-0.314581	0.0767229	0.268216	9
GCN1	1.05646	0.952165	2.03323	0.07666	-0.377793	36
MPHOSPH8	0.0412082	0.0193444	-0.730253	0.0754688	0.262935	9
PURB	0.0760935	-0.0955269	-0.202386	0.075208	0.762103	9
MEF2C	0.402652	0.994741	-0.362677	0.0750901	0.870896	34
LSM4	0.00124873	-0.212233	-0.257455	0.0750826	-0.732808	8
SRPK2	-0.446351	0.123453	-0.152232	0.074008	0.128365	24
ZBTB7A	-0.0511681	0.0677385	-0.492367	0.0739927	0.465355	9
IDH3G	0.338461	0.0266477	0.703411	0.0738693	-1.18416	29
WIZ	0.118379	-0.0653877	-0.374493	0.0735572	0.600121	9
ZNF318	-0.210845	-0.0208846	-0.23111	0.073029	0.483972	9
RPE	-0.567555	-0.0494673	0.109882	0.0728254	-1.09636	8
SND1	0.251619	-0.07805	0.450873	0.0725166	-0.124275	0
BOD1L1	-0.131808	-0.227049	0.03758	0.0718878	-0.16877	24
DCAF10	-0.307672	0.12051	-0.617965	0.0717874	-0.0681034	24
UBE2O	-0.140046	0.238716	0.434856	0.0713382	-0.755529	32
C9orf78	-0.426804	-0.167182	-0.522654	0.0712699	0.363771	9
DYNC1H1	0.232968	0.14634	0.237667	0.0708655	-0.095484	0
FHL3	1.13116	-1.42717	0.0350503	0.0689313	-0.897023	20
ARHGAP30	0.0402833	-0.0944189	-0.167567	0.0683975	0.325509	9
HMGN1	-0.274417	-0.280711	0.251107	0.0683503	0.545446	4
PRRC2A	0.0990792	0.231095	0.0359397	0.0681395	0.201971	0
F2RL3	-0.571217	-0.139497	-0.413342	0.067734	0.263839	9
FUBP3	0.215762	-1.21983	-0.30382	0.0672647	-1.45411	8
SOS1	-0.295161	-0.361236	-0.194299	0.0671121	0.529297	9
DRG1	0.470716	-0.86062	0.337174	0.0669978	-0.535357	20
SART1	-0.265233	-0.231133	-0.479873	0.0669325	-0.712569	8
ABI2	-0.269604	-0.283424	0.147442	0.0668082	-0.904431	8
PAN2	-0.435149	-0.193051	-0.504617	0.065376	-0.0266843	24
MSL3	-0.80555	0.402071	-1.34979	0.065256	-0.0889753	23
GEMIN8	-0.377986	-0.0762089	-0.713955	0.0652135	-0.346628	24
TRAF3IP3	-0.15456	-1.19465	-0.0781247	0.0650087	-1.04915	8
MAP3K5	-0.0416995	-0.141156	-0.817729	0.0645507	0.407914	9
TOE1	0.326098	0.0850351	-0.690841	0.0644388	0.546177	9
CAPZA1	0.88794	-0.305506	1.27372	0.0643294	-0.838354	39
BCL2L1	0.25755	-0.217744	0.44307	0.0638979	-0.697013	35
SRSF11	-0.0418901	-0.00607185	-0.387583	0.0638104	0.502454	9
ANO6	0.457183	0.639428	0.0662014	0.0627131	-0.133792	34
STIM1	-0.0208939	0.386353	0.296762	0.0621979	0.155299	0
SMC3	-0.152997	-0.454611	-0.0996521	0.0616355	-0.693102	8
PPP3CB	0.432356	1.27015	1.80837	0.0611509	-1.21967	28
RPS24	-0.527274	-0.777078	0.532662	0.0603074	0.610014	27
MTMR3	-0.437089	-0.0576973	-0.186615	0.059266	-0.00825662	24
XPO1	0.419697	-0.119275	0.517627	0.0591709	-0.509202	39
DDX3X	-0.32992	-0.393874	0.119527	0.0588091	-0.0906654	24
RUNX1	-0.511679	-0.303337	-0.262584	0.0587911	0.530778	9
IGF2BP2	-0.485888	0.200791	-0.928092	0.0562743	0.587511	9
ATP11B	-0.17235	0.374664	-0.160832	0.055829	0.220116	4
SLTM	-0.340434	-0.205322	-0.497206	0.0553475	0.185345	9
TMF1	-0.366386	-0.182925	-0.757675	0.0550772	0.138901	9
NUBP1	0.0857656	-0.168802	-0.556476	0.0541256	-0.748032	8
BBX	0.132055	0.0928436	-0.355276	0.0539824	0.58216	9
DNMT3A	0.697401	0.145669	-0.0594552	0.053815	-1.94696	29
PSAP	-0.844374	-0.503069	1.18239	0.0536021	-0.0243932	5
ARRB1	-0.11293	0.273436	0.0345299	0.0535833	-0.422328	24
CCDC124	0.68994	0.271629	1.96788	0.0522324	-0.236881	36
CDK1	-0.361516	-0.288838	-0.565748	0.0521134	0.0457217	9
LCP1	-0.12098	-0.150433	0.17565	0.0510987	-0.803107	32
VPS16	0.251464	0.00057495	0.577794	0.0510481	0.506593	0
SRCAP	0.111529	0.0282586	0.293431	0.0508245	0.341462	0
EFHD2	0.816813	0.785641	1.4562	0.0502718	-0.501875	36
UCHL3	0.265487	1.01756	2.01828	0.049655	-0.745149	36
MEPCE	0.0699884	-0.237526	-0.35215	0.0496404	0.214322	9
SLMAP	-0.256614	0.200982	0.178337	0.0492774	-0.562784	24
FLII	-0.148527	-0.0767349	0.379845	0.0484575	0.0508312	0
ZBTB48	-0.319638	-0.128143	-0.173873	0.0478578	-0.230896	24
KDM5C	1.24933	1.10666	0.381648	0.0473286	0.574674	34
STBD1	-0.433769	0.0745402	-0.606471	0.0472721	-0.591587	24
MARCKS	-0.121983	-0.0938182	-0.450672	0.0464513	0.221513	9
CBFB	-0.439673	-0.975911	-0.633507	0.0464429	-0.662878	8
CTR9	-0.0925332	-0.0236284	-0.816342	0.0455943	0.706454	9
ERP44	0.264068	-0.710497	0.39388	0.0452899	-0.422972	20
PPFIBP2	-0.77932	-2.13904	-0.190195	0.0443576	0.321885	27
SETD1B	-0.93765	0.600578	-0.774271	0.0438983	1.82225	25
NUMB	-0.240042	0.00818566	-0.0501255	0.0436182	-0.568815	24
CCDC136	0.188316	0.0626822	0.0531678	0.0424364	0.151604	0
CLTA	0.291503	-0.506393	0.966077	0.0421679	0.099323	39
RAB11FIP5	0.0332126	0.375647	0.221514	0.0419838	-0.30614	24
NDUFV2	-0.353132	-0.0643012	0.648063	0.0402426	-1.01722	32
NCF2	-0.399841	0.000245699	-0.144686	0.0396093	0.29691	9
TAGLN2	0.630591	0.294622	1.38411	0.038271	-0.458428	39
TBC1D9B	0.377238	0.878527	0.584085	0.0378011	0.680538	0
HNRNPH1	0.34005	0.131718	-0.233483	0.0377845	0.179814	9
CACYBP	1.34113	0.0384096	1.23305	0.0367659	-0.688075	39
PVR	0.383739	0.758665	-0.569344	0.0366245	1.76693	25
ERCC6L	-0.215522	-0.0969047	-0.025761	0.0361137	0.100561	24
AKAP11	-0.39094	0.0967287	-0.396181	0.0357938	0.272267	9
NISCH	-0.238455	0.205331	-0.492522	0.0349218	0.305747	9
CAST	-0.0806651	0.596717	1.2308	0.0348213	-0.716284	28
RBM10	-0.0255385	-0.493501	-0.128407	0.0344215	0.577514	9
TST	-0.340854	-0.139109	0.134413	0.0338449	-0.154087	24
NIPBL	-0.291866	0.215283	0.397234	0.0338061	0.282424	0
PRKD2	-0.19163	-0.325313	-0.750644	0.0336231	0.191719	9
ABHD14B	0.0221356	-0.179188	-0.599926	0.0333084	-1.09191	8
MYO18A	0.235902	-0.0330618	-0.449209	0.0330033	0.24908	9
ARHGAP18	0.60899	0.294939	-0.60089	0.032914	-0.294155	10
LARP4B	0.0511378	-0.0354512	-0.253111	0.0327256	0.404259	9
PELP1	-0.127919	0.00481893	-0.352045	0.0322489	0.301113	9
ATIC	0.871383	-0.165866	1.99354	0.0317682	-0.234448	36
CIR1	-0.225035	0.0811877	-0.732361	0.0306445	0.0819291	9
WDR26	0.0083491	-0.0444429	-0.32479	0.0302414	0.165626	9
OGA	-0.533171	0.455814	-0.591562	0.0295002	-0.425904	24
ASXL2	-1.1948	0.284902	-0.529981	0.0293802	-0.0536075	24
RAP1GAP2	-0.208201	0.180264	-0.52526	0.0287586	-0.309609	24
PSMB5	-0.402008	-0.506951	2.08152	0.0285008	-0.485497	6
EIF2AK2	0.396628	-0.528228	1.31174	0.0284827	-0.790744	6
COX4I1	0.097414	-0.827946	0.541963	0.028146	0.0775927	20
UBAP1	-0.414472	-0.0270511	-0.643766	0.0274433	0.35456	9
ZC3H14	-0.0239982	-0.272596	-0.165822	0.0266148	0.272961	9
PACSIN2	-0.1486	-0.199057	-0.364774	0.0260678	-0.550563	24
PPP1R21	-0.253244	-0.125518	-0.563727	0.0259035	0.136129	9
CAD	-0.113045	0.233314	-0.199299	0.025899	0.0695763	24
ASPM	-0.337325	-1.13819	1.05153	0.0258794	-0.406496	5
SLC17A5	0.19038	0.671321	1.1922	0.0258138	-0.116175	36
TRAFD1	-0.404575	0.243991	-0.697157	0.0254054	0.308041	9
TLK2	-0.0500979	-0.0427828	-0.577276	0.0251946	0.212193	9
COPE	-0.089829	-0.0491015	0.778869	0.0240651	0.00770997	0
LILRB3	-0.520601	-0.00780029	-0.363213	0.0238339	-0.182864	24
RPS25	0.479545	-0.179744	-0.119844	0.0230582	-0.749455	10
ARK2N	-0.198793	-0.0468142	-0.121811	0.0219925	-0.297825	24
KLF16	0.728756	0.383592	-0.287327	0.0216285	0.658766	34
RGS14	-0.384011	-0.0400197	-0.314246	0.020969	-0.196673	24
ZC3H18	0.113475	-0.0420075	-0.745549	0.0204352	0.659075	9
BRD7	-0.534186	-0.43848	-0.528922	0.019829	0.273022	9
UGGT1	0.696809	-0.671365	0.338294	0.0194868	-0.622183	20
AKAP9	-0.529659	-0.421781	-0.273104	0.0193644	0.260489	9
KIDINS220	-1.38701	-0.172198	-0.096177	0.0149671	-0.43823	24
GNL1	-0.452898	-0.296028	-0.517807	0.014231	0.794318	9
RPS23	-0.118846	0.0862834	-0.0120456	0.0116885	0.136272	24
MAST2	0.215206	0.468594	0.493716	0.0115845	-0.118745	0
PA2G4	0.27428	-0.381702	-0.210931	0.0113599	-0.745029	8
KIF14	0.126925	0.63623	0.045811	0.0111591	0.234905	34
MNDA	0.370938	-0.506531	0.417485	0.0111112	-0.772235	35
MDH1	0.564245	-0.0790384	0.78916	0.010409	-0.357333	39
MSN	0.603724	0.154471	1.16975	0.00976314	0.0344438	39
MAK16	0.847064	0.810275	0.122721	0.0097523	1.12538	34
SLC9A1	-0.294182	0.0522804	-0.23809	0.00916813	-0.318084	24
EIF3A	-0.312504	-0.392878	0.725178	0.00847739	0.771427	22
SEC23A	-0.172462	-0.468706	0.648516	0.00827885	-0.338682	20
ATP6V1G1	-0.0324213	-0.544533	0.571853	0.0081465	0.0422986	20
HSPB1	0.313155	-0.101504	1.94316	0.00788019	0.0190621	36
RSF1	-0.468656	-0.0288692	-0.441472	0.0078231	0.292317	9
DDX42	0.0986002	-0.332622	-0.474621	0.00771019	-0.829712	8
TRMT112	0.475078	0.544282	-0.507769	0.00692513	-0.517685	10
DBR1	-0.345871	-0.134348	-0.540917	0.00690557	0.286663	9
SNIP1	-0.00824836	-0.0347716	-0.447091	0.00661568	0.750461	9
UBE2J1	0.0844927	-0.260351	-0.541867	0.00640114	0.171667	9
WDR77	-0.501536	-0.256772	-0.118786	0.00628519	0.355826	9
UBE2I	-0.141787	-0.553676	0.16444	0.00578537	-0.449941	20
MDN1	-0.0926912	0.181968	1.81823	0.00398775	1.77009	31
NCK2	0.177379	0.0256005	-1.17002	0.00307769	-0.305331	23
RAF1	-0.177933	0.296737	-0.394077	0.00189201	0.419694	9
TUBA1C	0.274372	-0.206538	0.235537	0.000816501	-0.477219	32
C2CD5	-0.163944	0.229954	-0.579935	0.000808277	-0.460184	24
LARP7	0.108315	-0.158329	-0.249656	0.000648704	0.476243	9
WRAP53	-0.199183	-0.0382327	-0.38483	0.000199941	-0.105652	24
EMB	-0.211301	-0.172593	-0.375909	0.000186859	-0.139692	24
TRIM21	0.0117738	0.394474	-0.0131104	7.70144e-05	-2.5923	15
DDX21	-0.0948792	-0.146353	-0.251118	-0.00136882	0.28251	9
SPEN	0.0105231	-0.141511	-0.267236	-0.00178553	0.74168	9
EIF2AK4	-0.300906	-0.259328	-0.266016	-0.00179422	0.522169	9
HDGFL2	-0.113624	-0.142154	-0.150072	-0.00305277	0.0168608	24
CTDP1	-0.0705381	-0.0374333	-0.214938	-0.00381524	0.424467	9
INTS1	-0.087093	-0.242896	-0.405766	-0.00399275	0.449425	9
RPL10	-0.212889	0.187665	1.15833	-0.00461284	-0.41837	39
IDH3A	0.0542623	-0.830646	0.224096	-0.00508152	-0.374415	20
MARCKSL1	-0.00944119	0.158875	0.0063645	-0.00535314	-0.0652784	24
H2AC11	-0.123923	-0.705954	0.984186	-0.00595316	-0.126921	20
H2AC12	-0.123923	-0.705954	0.984186	-0.00595316	-0.126921	20
H2AC14	-0.123923	-0.705954	0.984186	-0.00595316	-0.126921	20
H2AC7	-0.123923	-0.705954	0.984186	-0.00595316	-0.126921	20
H2AJ	-0.123923	-0.705954	0.984186	-0.00595316	-0.126921	20
MCRIP1	-0.456696	-0.339733	-0.365996	-0.00634772	-0.54006	8
TFIP11	-0.0718659	0.143191	-0.611558	-0.00689259	0.304271	9
RPS6KA4	-0.289331	-0.0695588	-0.405965	-0.00696112	0.354654	9
PRPF31	0.103294	-0.272333	-0.562737	-0.00828517	-0.920736	8
KAT6A	-0.318886	0.490301	0.00935413	-0.0084526	-0.309894	24
PEX19	0.0935184	0.439919	1.57647	-0.00864426	0.0247445	36
AHNAK2	-0.182873	0.204452	0.281335	-0.00874111	0.311871	0
NOB1	-0.513593	-0.000779063	-0.0330806	-0.00895501	-0.274039	24
IL18	-0.551821	-0.366653	0.808461	-0.00959923	-0.453101	32
BRI3BP	-0.209648	-0.631884	1.26742	-0.0097664	0.489227	22
EXOC4	0.132525	-0.897114	1.72638	-0.011795	-0.185132	6
BCOR	-0.300534	-0.00557447	-0.307967	-0.0124577	0.438967	9
HSP90AA1	0.615753	0.00235604	-0.121465	-0.0127689	-0.315627	10
MAN2B1	0.709277	0.0293088	0.5269	-0.0133374	-1.22661	29
ERP29	0.64211	-0.365362	1.17526	-0.013711	-0.406641	39
TOP2A	-0.0832102	-0.0207736	-0.421375	-0.0138555	0.445314	9
NCK1	-0.415333	-0.0706658	-0.255085	-0.0140883	-0.171206	24
CCT3	0.351364	-0.0621312	0.659513	-0.0141559	-0.247333	39
ANXA5	0.616926	0.129959	1.3633	-0.0148672	-0.566254	39
HACD3	-0.369471	0.261801	-0.695648	-0.0152629	-0.658881	24
RPA1	0.319839	-0.34073	2.0597	-0.0162827	-1.0779	6
PPAN	0.0361393	-0.274131	-0.396317	-0.0169557	0.241776	9
CARHSP1	0.0577348	0.537295	-0.315261	-0.0172116	0.177325	34
IRF2BPL	-0.0658819	-0.108046	-0.260149	-0.0184274	0.294417	9
TJP2	-0.119082	0.0289256	-0.319336	-0.0193183	0.312885	9
PDIA4	0.597797	0.114502	0.61421	-0.0197267	-0.217488	39
SHMT2	0.758306	-0.0357978	0.226786	-0.0197955	-0.796884	10
AIFM1	0.108844	0.250751	-0.160638	-0.0199146	0.0195923	24
ABCF1	-0.192511	0.362752	0.133006	-0.0202137	0.252834	0
PTBP1	0.166576	-0.291682	0.255836	-0.0204351	0.341283	0
YWHAB	0.096448	0.0619284	-0.478566	-0.020789	-0.268292	24
TM9SF2	-0.484169	-0.74516	-0.54753	-0.0210614	-1.82595	8
SMG7	0.447327	0.510269	-0.616494	-0.0213721	0.216867	34
PHF6	0.118811	-0.19521	-1.2544	-0.0220888	0.560999	23
BCAP29	0.177223	-0.285779	-0.685993	-0.0221585	-0.583784	8
STAU1	0.235636	-0.376348	-0.11759	-0.0235465	1.47292	25
CCT7	0.294048	-0.466917	0.450813	-0.0238113	-0.47317	20
DEK	0.293902	0.177205	-0.0303952	-0.0239112	0.171525	0
OTUD5	-0.469045	0.0287955	-0.442066	-0.0239788	0.224344	9
EPS15L1	-0.196839	-0.0198642	-0.367052	-0.0243845	0.221216	9
ABCD1	0.0689248	-0.819999	1.27164	-0.0254878	-1.49869	6
CLN3	0.152317	0.0526801	-0.309558	-0.0259847	0.498335	9
EPRS1	-0.280112	-0.10848	0.136711	-0.0261528	-0.360455	24
ZNRF2	-0.131252	0.278739	-0.200522	-0.0266718	-0.320969	24
HLA-B	0.40888	-0.248067	-0.0602562	-0.0279148	-0.690999	10
STXBP5	-0.158881	-0.140378	-0.215431	-0.0282792	0.173131	9
CKAP5	0.136251	-0.233271	0.47015	-0.0286631	-0.561094	32
ZNF316	-0.433109	-0.204801	-0.389109	-0.0291094	0.311997	9
DIS3L2	-0.19935	0.0164621	-0.523034	-0.0299748	0.711074	9
RNPC3	-0.392745	-0.25766	-0.697592	-0.0303732	0.550731	9
AP2M1	-0.189335	-0.412254	1.34849	-0.0307682	-0.59673	6
PSAT1	0.600557	-0.226711	1.4773	-0.0312295	-0.949237	6
SACS	-0.0335505	0.121693	-0.226466	-0.0317028	0.123126	9
CCDC86	-0.294637	0.0579554	-0.401388	-0.0317177	0.25972	9
HNRNPUL1	0.241642	0.453395	0.183402	-0.0320577	-0.334954	10
DHX57	-0.0194836	-0.131721	-0.362613	-0.032844	0.554539	9
MMUT	-0.14716	1.02288	1.58038	-0.0338011	-0.597205	28
SNRPD2	-0.00918323	0.246649	-0.0612576	-0.0364028	-0.8599	10
PIK3R5	-0.290031	0.158213	-0.185282	-0.0365217	0.555307	9
RPL7A	0.574563	0.572476	0.458415	-0.0365795	-0.777681	10
TPX2	-0.50757	-0.371074	-0.129082	-0.0366613	0.274273	9
MADD	-0.167895	0.553531	0.336449	-0.0368385	-0.138149	0
GPAT4	0.0825842	0.00398222	-0.0891292	-0.0368607	-0.401163	24
LRWD1	-0.490885	-0.18981	-0.514707	-0.0377896	0.3284	9
SF3A3	1.08696	0.066184	-0.329527	-0.0378272	-1.23894	10
PLS3	-0.253948	-0.157191	-0.144347	-0.0399258	-0.283048	24
RPS12	0.152663	-0.380565	0.896894	-0.0407577	-0.371873	39
IRF3	0.0238596	0.0342721	0.165909	-0.0410415	-0.779597	32
ACIN1	-0.075527	-0.0886803	-0.221809	-0.0410648	0.442517	9
ERRFI1	-0.142593	-0.436711	-1.12778	-0.0420543	0.367716	9
EIF5B	0.0394065	-0.0625745	-0.325014	-0.0422317	0.163188	9
PPHLN1	-0.436066	-0.137662	-0.394625	-0.0428308	0.490296	9
SPINDOC	-0.24337	-0.32719	-0.78469	-0.0431441	0.243985	9
RPL12	0.0790542	-0.289386	0.279042	-0.0433136	-0.404752	32
AEBP2	0.460062	-0.0638362	0.217357	-0.0439149	-0.135473	10
APBB1IP	0.0520951	-0.098617	-0.0631601	-0.0439877	-0.153367	24
LPIN1	-0.454716	-0.408456	-0.304944	-0.0444885	0.0744018	9
FLNB	0.161509	-0.612596	0.929262	-0.0449016	-0.93	35
TRIP13	0.0885279	-0.123197	0.774702	-0.047734	-0.9464	35
IGHMBP2	-0.195579	0.224899	-0.37737	-0.049224	0.712452	9
EEF2	0.0770189	-0.226359	0.839924	-0.0492437	0.0157731	39
RBM25	0.0594758	1.11544	-0.615354	-0.049581	-0.477538	34
DDX24	-0.364272	-0.23798	-0.644059	-0.0505672	0.375517	9
RELA	1.35642	0.661402	-0.673265	-0.0508729	-1.10467	10
RPS20	0.485025	-0.664343	0.975059	-0.0524922	-0.368024	39
FGD4	0.170542	-0.160784	-0.611182	-0.0532465	-0.287993	24
RABGEF1	-0.132133	0.144591	0.18657	-0.0532637	0.28729	0
SLC7A5	0.303739	-0.50629	0.547227	-0.0537022	-0.725662	35
ZYX	-0.364463	-0.15969	-0.242338	-0.0545507	-0.549949	24
SUB1	-0.0912013	-0.16306	0.491602	-0.0548232	-0.189539	32
SAFB2	0.268837	0.136513	0.482494	-0.0562108	0.520789	0
MDM4	0.298278	0.152462	0.36459	-0.0563806	0.81094	0
FEN1	0.312836	0.168411	0.436347	-0.0569566	-0.317286	32
EIF2S2	0.18732	-0.545667	-0.266422	-0.0573376	-0.897516	8
DNPH1	-0.0847307	0.273573	-0.65826	-0.0573811	-0.259334	24
ZFAND6	-0.191623	-0.375553	-0.571415	-0.0580745	-0.915085	8
RPGR	0.399557	0.307793	-0.033429	-0.0584997	0.141904	34
ZC3H13	-0.295222	-0.152157	-0.501661	-0.0608858	0.605543	9
NAA50	0.242539	0.151808	0.181157	-0.0634106	-1.22173	29
SF3B4	-0.16385	-0.657045	0.229713	-0.0634378	-0.640551	8
HADHB	0.315413	-0.0566289	0.925008	-0.0639437	-0.783152	35
HADHA	0.474263	-0.389496	0.878284	-0.0650166	-0.634038	35
CRYBG3	-0.062858	-0.0608772	-0.0917298	-0.0665764	0.123206	9
PGRMC2	0.155668	-0.182286	-0.576267	-0.0668554	0.410406	9
SQSTM1	0.022562	-0.0318635	-0.338262	-0.067487	0.0542394	9
RPS4X	-0.0685052	-0.685169	0.522631	-0.0675717	-0.416237	20
TCF20	-0.311792	-0.347244	-0.18055	-0.0676497	0.431393	9
CSTB	0.371243	-0.0353006	1.01546	-0.0695319	-0.568216	39
EIF4G1	0.0370651	0.182997	-0.12674	-0.0698076	-0.294369	24
SKIC2	-0.0605143	0.877203	-0.512016	-0.070587	0.0946113	34
RBBP6	-0.263619	-0.204381	-0.56589	-0.0707187	-0.0853744	19
RASAL3	0.0904426	0.155666	0.0915231	-0.0708812	-0.359228	24
ELAC2	0.0466624	0.242744	-0.735708	-0.0713724	0.108297	9
ELMO2	-0.131589	0.824271	-0.1284	-0.0714986	0.580074	34
RAB27A	0.530714	-0.1959	-0.108789	-0.071518	-0.170025	10
DDX23	0.190414	-0.0355644	0.993119	-0.0719822	0.102027	39
SF3A2	0.461591	-0.1458	0.990294	-0.0725869	0.528257	0
MPG	0.732767	-0.256036	0.987469	-0.0729196	-1.56326	16
STOML2	1.00394	-0.366272	0.984644	-0.0735359	-0.211492	39
TYK2	0.338203	0.770825	1.64101	-0.0745132	0.506247	36
TACC3	-0.388803	0.124321	-0.0953744	-0.0751988	0.247816	9
TXLNA	-0.497104	-0.429151	-0.25455	-0.075584	-0.294413	24
SERPINB6	0.323238	-0.875225	0.719123	-0.0758307	-1.24372	35
DENND3	0.860818	1.20935	0.815596	-0.0762392	0.251844	34
TCP1	0.327826	-0.220336	0.176271	-0.076417	-0.577622	32
PRPF19	-0.446093	-0.823607	0.357095	-0.0766324	-0.804843	8
RSU1	1.31797	-0.83533	0.373485	-0.0775318	-0.0331776	20
SPIRE1	-0.79203	-0.847052	-0.439255	-0.0776077	-0.23737	8
STT3B	0.212539	0.175796	-0.285186	-0.0776918	0.622624	9
PUS1	-0.535746	0.126615	-0.275129	-0.0777236	0.315312	9
AKAP17A	-0.562547	0.981097	0.273933	-0.0781834	0.0557378	34
PSMC6	0.5315	0.293687	0.368597	-0.0789333	-0.70317	10
ACSL4	1.80097	-0.0894471	0.463261	-0.0796553	-0.124902	39
ATP5F1A	0.395963	-0.102091	0.939277	-0.0803888	-0.555279	39
TBXAS1	-0.537859	-0.106156	1.87843	-0.0804367	-2.81023	40
ABI1	0.174345	0.466567	-0.229685	-0.0806999	0.137943	34
SH3BGRL3	1.21163	0.902723	1.20641	-0.0810174	-0.448791	18
EIF1AX	-0.0282824	-0.278121	-0.174657	-0.0812581	-1.04167	8
EIF1AY	-0.0282824	-0.278121	-0.174657	-0.0812581	-1.04167	8
PRDX6	0.35254	-0.347042	1.09884	-0.0814734	-0.639652	39
ROCK1	-0.0702983	0.273155	-0.369697	-0.0816862	-0.346682	24
SPN	0.382548	0.91989	0.0569046	-0.0841558	-0.197512	34
AJUBA	-0.547676	-0.483299	-0.820494	-0.0842983	-0.361532	19
COLGALT1	0.529404	-1.30809	3.54444	-0.0848377	-1.94437	40
HNRNPA2B1	0.316392	-0.311852	0.650013	-0.0861317	-0.0182617	39
RTCA	-0.356905	-0.426069	0.106141	-0.0867969	-0.599989	8
PHIP	-1.02297	-0.337856	-0.43773	-0.0873875	0.0338617	27
RPS26	0.508665	-0.0996972	1.21103	-0.0892591	-0.640907	39
PARG	-0.815422	-0.0426579	-0.575106	-0.0896888	-0.153347	24
BID	-0.959357	-0.316425	0.241272	-0.0899011	-0.78054	8
MAPK14	0.459465	1.92686	1.8672	-0.0900021	-1.9306	28
ADA	0.601457	-0.0650113	1.858	-0.0903226	-1.71153	6
RPL11	0.117276	-0.149369	0.57577	-0.0906612	-0.706933	32
MTA1	-0.208417	0.61175	0.718113	-0.0911253	0.05104	0
API5	0.489443	0.013333	0.984065	-0.0912054	-0.479028	39
AHNAK	0.138166	0.342781	0.312462	-0.0912226	-0.344296	32
BRD4	-0.612729	-0.566127	-0.578925	-0.0918873	0.0776715	19
VCP	0.380279	-0.302225	0.696417	-0.0928918	-0.553068	35
NAT10	0.620809	-0.45222	-0.833292	-0.0930745	-0.187497	19
CSRP1	-0.322166	-0.104029	0.0635792	-0.0937807	-0.634597	24
BYSL	-0.26004	0.129357	-0.342939	-0.0944628	0.388403	9
SLCO4A1	-0.274305	0.192904	-0.442921	-0.095037	-0.796968	24
FLNA	0.284536	-0.0554156	0.576588	-0.0952665	-0.410263	32
ALDH9A1	0.579595	0.128875	0.682063	-0.0958592	-0.399717	39
ZNF251	0.846657	0.0815765	0.038574	-0.0962944	-1.4599	29
TMEM94	0.421497	0.643996	-0.764259	-0.0965404	-0.744521	10
LPP	-0.14945	-0.221931	-0.535712	-0.0966091	0.00516196	9
BCLAF1	-0.166435	-0.0860816	-0.307165	-0.0975734	0.476447	9
FUCA1	0.570902	0.100136	-0.185775	-0.0975921	-0.798137	10
GANAB	0.987819	-0.00907266	-0.0643842	-0.0977677	-0.745163	10
ITGAL	0.00918162	-2.88156	4.29687	-0.0980259	-2.50873	40
RPL17	0.625471	-0.839362	-0.152408	-0.0984068	-0.579672	20
U2AF1	-0.983428	0.707005	1.66459	-0.0990598	-1.20921	28
ICAM1	0.307456	-0.479087	0.853313	-0.0990978	-0.53096	35
TLE3	0.184836	-0.0597221	-0.258533	-0.0991148	0.0760958	9
PPFIA3	-0.358768	-0.405659	-0.477931	-0.0996811	-0.232389	19
DCPS	0.258463	-0.262684	0.701511	-0.101397	-1.1053	35
RC3H1	-0.808155	-0.266789	-0.36835	-0.101558	-0.138981	24
ZNF217	-0.431382	0.13429	-0.11031	-0.101857	-0.277268	24
PFKP	0.262922	-0.117928	0.886171	-0.102126	-0.0206269	39
PARP4	0.111073	0.0292459	0.646047	-0.10247	0.442644	0
CCT6A	0.594413	-0.150505	0.670756	-0.103395	-0.830568	35
RPS11	0.303253	-0.610604	1.26917	-0.103662	-0.568964	6
SRPRA	0.569014	-0.481844	0.657223	-0.103827	0.146419	39
PTPN22	0.0783146	-0.353083	-0.230773	-0.104274	0.306894	9
IDH2	1.45795	0.334727	-0.189624	-0.104687	-0.688612	10
VIM	0.372454	-0.0238817	0.664391	-0.106159	-0.326094	39
UPRT	-0.573839	0.387185	0.226198	-0.106229	-0.69822	24
FBRS	-0.427597	0.084655	-0.211995	-0.106559	0.459051	9
USP10	-0.0487413	-0.00199591	-0.160759	-0.106791	0.108402	9
H4C1	0.484489	-0.408044	0.628184	-0.106923	-0.615153	35
YWHAQ	0.385473	0.185731	-0.108848	-0.108063	-0.663261	10
BSG	0.31414	0.399036	-0.0710756	-0.108541	-0.451642	10
EHBP1	-0.0959207	-0.252203	-0.719652	-0.110046	-0.331041	19
GPKOW	-0.271183	-0.943295	0.508958	-0.11084	-0.293014	20
NAPA	1.33324	0.587077	1.5952	-0.111128	-0.332609	18
EIF3I	3.16531	1.26396	3.1718	-0.11177	-0.715273	18
PLEKHA3	-0.266167	-0.126896	-0.191595	-0.111978	-1.04818	8
MCM4	0.739083	0.12218	-1.60587	-0.112139	-0.628806	23
PSMD10	0.117031	-0.710326	0.992471	-0.112165	-0.6786	35
BCL2L13	-0.0205413	-1.06701	0.237054	-0.112996	-0.911369	8
MSANTD2	-0.231696	0.461719	0.190672	-0.114281	-0.0751278	24
ATP2A3	-0.208474	0.166883	-0.123724	-0.115094	-0.870802	24
ZZEF1	-0.185253	-0.127952	-0.43812	-0.116938	-1.27246	8
MIB2	0.332367	-0.23377	0.872267	-0.117017	0.371495	39
RECQL5	-0.380632	0.303698	-1.00834	-0.117454	0.379497	9
GLUD1	0.175074	-0.271125	0.697814	-0.117499	-0.641104	35
ITPR1	-0.0600795	0.240124	1.20042	-0.117724	1.3116	22
[truncated: 1,423 more rows]

## Sheet: Ontology Clusters
osc		ER Stress	own group
dn 120 up		APOP/Necro
DN
up 60+		TORC/Membrane prot degradation
up 120 +
up 60
up 15 60 dn 180		Metabolism - NO negative apoptosis regulation
dn 120 up 180
dn 180		Metabolism -TCA/Mito - lipid
Dn 60 Up 180		Chromatin/mRNA
UP 15 DN 120+
UP 15 DN 120+
UP 120+
UP		Nitrosylation/RISC/Calcium
UP 120 +
180 DN
up DN
UP
UP DN180
DN		mRNA Splicing
osc
UP 15 DN
UP 60 +
dn 60
osc
dn 60 up
dn 30 spike 60 dn 180
dn 15 up 180
up 60 dn 180
up DN 180
UP
UP
max 60 dn
max 60 up
max 30
up 60 spike 180 dn
up 60 spike 180 dn
up DN
up 60 smdown
15 up 60 spike
60 spike
down
